# Supplementary material for: 1-(10-Bromo­anthracen-9-yl)-1H-imidazole
Source: Acta Crystallogr Sect E Struct Rep Online. 2013 Apr 10;69(Pt 5):o672. doi: 10.1107/S160053681300891X (PMC3647867; doi:10.1107/S160053681300891X)
Supplement: Supplementary file 2 [file e-69-0o672-Isup2.hkl]

# 
# h,k,l, Fc-squared, Fo-squared, sigma(Fo-squared) and status flag 
# 
data_I
_shelx_title ' hcl366a in P-1' 
_shelx_refln_list_code          4 
_shelx_F_calc_maximum      144.97 
_exptl_crystal_F_000       324.00 
_reflns_d_resolution_high  0.7829 
 
loop_ 
 _symmetry_equiv_pos_as_xyz 
 'x, y, z' 
 '-x, -y, -z' 
 
_cell_length_a     8.1832 
_cell_length_b     8.8473 
_cell_length_c     9.5814 
_cell_angle_alpha  75.355 
_cell_angle_beta   81.624 
_cell_angle_gamma  77.134 
 
_shelx_F_squared_multiplier     1.000 
 
loop_ 
 _refln_index_h 
 _refln_index_k 
 _refln_index_l 
 _refln_F_squared_calc 
 _refln_F_squared_meas 
 _refln_F_squared_sigma 
 _refln_observed_status 
   1   0   0      298.67      316.08      4.42 o 
   2   0   0    21015.80    23161.82    172.42 o 
   3   0   0     2490.44     2700.12     25.72 o 
   4   0   0      577.54      613.56      7.30 o 
   5   0   0     1171.97     1118.97     10.06 o 
   6   0   0        0.45        2.80      2.16 o 
   7   0   0      232.83      239.32      7.22 o 
   8   0   0      101.26      102.97      9.28 o 
   9   0   0       89.22      115.93     10.92 o 
  10   0   0       72.16       87.40     12.07 o 
  -9   1   0       10.52       21.70      9.59 o 
  -8   1   0      351.78      377.67     15.59 o 
  -7   1   0       17.73       19.61      3.94 o 
  -6   1   0     1058.00     1008.40     18.39 o 
  -5   1   0       89.05       75.58      3.64 o 
  -4   1   0     4800.03     5259.03     39.97 o 
  -3   1   0      693.83      550.35      7.18 o 
  -2   1   0    16675.40    19369.76    380.88 o 
  -1   1   0      675.21      519.71      6.38 o 
   0   1   0      619.50      913.94      7.09 o 
   1   1   0      574.97      487.74      4.62 o 
   2   1   0     5158.33     5612.15     53.50 o 
   3   1   0      181.99      146.86      3.46 o 
   4   1   0     1635.12     1553.74     12.76 o 
   5   1   0      146.54      173.82      4.93 o 
   6   1   0      905.82      889.32     10.71 o 
   7   1   0      158.37      155.23      8.75 o 
   8   1   0      380.38      384.85      9.44 o 
   9   1   0      233.68      224.96     12.33 o 
  10   1   0       34.96       26.18     10.95 o 
  -9   2   0      149.59      144.48     12.96 o 
  -8   2   0       28.69       15.94      8.58 o 
  -7   2   0       37.70       38.88      6.82 o 
  -6   2   0      146.55      155.96      6.66 o 
  -5   2   0        9.32        6.46      2.28 o 
  -4   2   0      335.91      556.34      6.77 o 
  -3   2   0       16.90       36.69      2.48 o 
  -2   2   0      671.81      511.09     13.09 o 
  -1   2   0      126.15      101.53      2.39 o 
   0   2   0     6373.54     6865.33     50.37 o 
   1   2   0      371.31      305.34      2.93 o 
   2   2   0      372.77      378.20      4.25 o 
   3   2   0     2020.46     1934.54     18.18 o 
   4   2   0        4.64        3.66      1.26 o 
   5   2   0      848.28      828.51      7.96 o 
   6   2   0       60.60       48.52      2.51 o 
   7   2   0      213.17      219.32      5.51 o 
   8   2   0      228.95      233.33      8.20 o 
   9   2   0      110.71      109.73      6.73 o 
  10   2   0       54.11       60.66     11.23 o 
  -9   3   0       49.54       42.94     11.46 o 
  -8   3   0       45.28       61.90     10.27 o 
  -7   3   0      487.32      449.69     16.45 o 
  -6   3   0      112.28      120.29      8.72 o 
  -5   3   0     1065.14     1049.94     19.76 o 
  -4   3   0      189.32      216.67      6.06 o 
  -3   3   0     2023.12     2022.42     19.83 o 
  -2   3   0        7.96        4.72      2.46 o 
  -1   3   0     2067.59     2111.71     23.84 o 
   0   3   0     3203.65     3404.90     25.50 o 
   1   3   0      300.35      304.17      3.25 o 
   2   3   0     3468.70     3557.33     31.07 o 
   3   3   0       40.74       36.55      1.65 o 
   4   3   0      504.31      406.60      6.48 o 
   5   3   0      290.21      283.24      4.18 o 
   6   3   0      112.91      111.13      3.89 o 
   7   3   0       59.31       59.65      3.14 o 
   8   3   0        1.48       -1.59      4.11 o 
   9   3   0       27.60       38.73      6.01 o 
  10   3   0       26.36       27.21     10.22 o 
  -8   4   0      107.60      110.59      7.59 o 
  -7   4   0       40.14       45.49      5.73 o 
  -6   4   0      409.63      403.23      9.66 o 
  -5   4   0       53.58       52.13      4.63 o 
  -4   4   0     1147.71     1099.66     12.20 o 
  -3   4   0      545.74      567.09     12.75 o 
  -2   4   0     1469.06     1534.55     14.99 o 
  -1   4   0     2160.83     2234.73     20.43 o 
   0   4   0      278.53      299.64      4.41 o 
   1   4   0     2250.74     2231.37     17.40 o 
   2   4   0      199.20      208.63      2.83 o 
   3   4   0     1105.30     1053.21     10.55 o 
   4   4   0      655.76      645.39      6.38 o 
   5   4   0      174.60      164.05      3.41 o 
   6   4   0      638.49      608.94      7.14 o 
   7   4   0        0.29        3.24      2.92 o 
   8   4   0      450.88      454.13     10.43 o 
   9   4   0       14.52       24.19      8.37 o 
  10   4   0       69.10       69.43     10.76 o 
  -8   5   0        8.27       11.47      6.84 o 
  -7   5   0      222.31      248.23      9.78 o 
  -6   5   0       55.56       57.16      5.75 o 
  -5   5   0      204.22      211.72      5.88 o 
  -4   5   0       16.34       16.57      2.97 o 
  -3   5   0      357.83      373.38      6.55 o 
  -2   5   0      606.03      554.00     13.90 o 
  -1   5   0      100.81      106.33      3.31 o 
   0   5   0     1343.02     1367.01     13.56 o 
   1   5   0      376.92      407.82      4.77 o 
   2   5   0     1370.45     1368.13     13.65 o 
   3   5   0      939.13      944.34      9.84 o 
   4   5   0      204.21      204.25      4.28 o 
   5   5   0     1036.41     1039.26     11.31 o 
   6   5   0        0.78        0.45      3.19 o 
   7   5   0      551.28      581.43     10.45 o 
   8   5   0       90.86       72.68      8.27 o 
   9   5   0      146.87      170.47     11.77 o 
  -7   6   0        1.61       -3.30      6.60 o 
  -6   6   0      280.72      290.33     22.91 o 
  -5   6   0      108.36      110.85      5.12 o 
  -4   6   0      594.60      608.85     19.56 o 
  -3   6   0      510.92      513.21      9.04 o 
  -2   6   0       59.11       58.77      3.51 o 
  -1   6   0     1497.53     1520.42     15.61 o 
   0   6   0      189.72      193.82      4.71 o 
   1   6   0      537.42      489.41      7.35 o 
   2   6   0      729.41      716.14     11.79 o 
   3   6   0       16.07       15.98      4.73 o 
   4   6   0      516.51      500.12      9.12 o 
   5   6   0        0.30       -0.24      5.37 o 
   6   6   0      133.22      127.01     12.13 o 
   7   6   0       42.69       53.13      5.94 o 
   8   6   0       33.80       34.05      5.10 o 
   9   6   0      104.43      111.76     10.76 o 
  -6   7   0       39.35       44.57     12.16 o 
  -5   7   0      103.92      110.07      5.54 o 
  -4   7   0      741.93      753.89     11.19 o 
  -3   7   0       42.90       44.01      3.90 o 
  -2   7   0     1649.97     1740.14     18.28 o 
  -1   7   0      199.74      208.63      5.52 o 
   0   7   0     1226.13     1232.99     16.81 o 
   1   7   0      909.18      919.38     13.51 o 
   2   7   0      375.85      363.92     11.87 o 
   3   7   0      445.82      417.25      8.48 o 
   4   7   0        1.13        1.89      3.34 o 
   5   7   0      413.39      394.28      8.98 o 
   6   7   0       42.75       42.15      4.83 o 
   7   7   0      352.81      352.35      9.28 o 
   8   7   0       48.38       64.26      6.05 o 
   9   7   0       44.29       40.45      9.98 o 
  -5   8   0      135.55      146.66     20.80 o 
  -4   8   0      576.36      556.65     12.17 o 
  -3   8   0      597.18      576.94     11.82 o 
  -2   8   0       43.99       48.48      5.02 o 
  -1   8   0      972.88      972.58     14.88 o 
   0   8   0      286.40      279.44      8.04 o 
   1   8   0      109.12      107.86      6.69 o 
   2   8   0      989.32      958.24     12.02 o 
   3   8   0       20.15       23.67      4.45 o 
   4   8   0      525.13      509.85     12.52 o 
   5   8   0       39.69       48.67      5.23 o 
   6   8   0       36.03       33.67      5.28 o 
   7   8   0      227.16      238.76      8.89 o 
   8   8   0        0.30       -2.92      5.83 o 
  -4   9   0        7.48       12.14      5.96 o 
  -3   9   0        2.67       10.75      5.26 o 
  -2   9   0      136.07      139.07      7.11 o 
  -1   9   0      329.83      326.48     10.56 o 
   0   9   0       46.52       47.07      4.92 o 
   1   9   0      482.04      460.38     26.59 o 
   2   9   0       51.20       47.64      7.11 o 
   3   9   0      102.43      105.26      4.96 o 
   4   9   0      279.08      268.55      8.64 o 
   5   9   0      109.13      107.45     10.02 o 
   6   9   0      125.07      139.12      7.59 o 
   7   9   0       67.86       57.30      6.85 o 
  -2  10   0       48.58       60.98      6.60 o 
  -1  10   0       89.05       89.40      6.70 o 
   0  10   0      171.28      184.06      7.99 o 
   1  10   0        0.11       -2.56      5.13 o 
   2  10   0      176.87      168.55      7.66 o 
   3  10   0        2.03        2.93      7.34 o 
   4  10   0       23.14       16.39      5.77 o 
   5  10   0        3.59        5.62      5.98 o 
  -5 -10   1      114.33      120.12     16.56 o 
  -4 -10   1      127.91      127.22      7.68 o 
  -3 -10   1      411.63      370.18     14.74 o 
  -2 -10   1        4.32        8.71      5.23 o 
  -1 -10   1      339.04      342.88     10.14 o 
   0 -10   1      148.34      139.50      9.29 o 
   1 -10   1      149.28      164.37      8.14 o 
  -6  -9   1       51.19       50.10      6.59 o 
  -5  -9   1       42.27       48.62      6.13 o 
  -4  -9   1      172.49      183.82     12.27 o 
  -3  -9   1       58.29       54.27      5.53 o 
  -2  -9   1      155.27      171.82      5.81 o 
  -1  -9   1      148.43      148.61      6.88 o 
   0  -9   1       10.19       15.94      5.06 o 
   1  -9   1      259.80      264.41      9.07 o 
   2  -9   1       34.29       33.59      5.97 o 
   3  -9   1      548.09      528.91     12.45 o 
  -8  -8   1       57.67       63.03     10.45 o 
  -7  -8   1       52.08       53.94      6.23 o 
  -6  -8   1       21.09       25.69      5.41 o 
  -5  -8   1      469.18      456.69     10.77 o 
  -4  -8   1        0.88        5.88      6.86 o 
  -3  -8   1      436.46      426.62      9.79 o 
  -2  -8   1      118.78      114.56      6.72 o 
  -1  -8   1      276.42      263.20     13.91 o 
   0  -8   1       25.46       25.55      7.08 o 
   1  -8   1      346.93      331.87     14.10 o 
   2  -8   1      114.52      111.38      6.02 o 
   3  -8   1       68.06       50.86      5.73 o 
   4  -8   1       30.43       20.37      5.58 o 
   5  -8   1       25.99       40.41      6.65 o 
  -8  -7   1      145.61      133.11     10.95 o 
  -7  -7   1      161.11      161.29      9.97 o 
  -6  -7   1      506.94      494.34     10.53 o 
  -5  -7   1        3.13        5.30      3.91 o 
  -4  -7   1      507.03      496.47      9.92 o 
  -3  -7   1      567.14      544.99     10.28 o 
  -2  -7   1       12.95       15.72      2.89 o 
  -1  -7   1      507.68      495.20      7.75 o 
   0  -7   1     1472.37     1581.44     20.45 o 
   1  -7   1      383.07      369.82      8.52 o 
   2  -7   1     1170.98     1224.73     20.17 o 
   3  -7   1      289.41      291.29      7.24 o 
   4  -7   1      288.53      291.02      7.54 o 
   5  -7   1       38.91       40.91      4.89 o 
   6  -7   1      194.33      197.22     13.27 o 
  -9  -6   1       64.87       70.57     10.41 o 
  -8  -6   1        5.38        7.92      7.76 o 
  -7  -6   1      329.94      334.18      8.58 o 
  -6  -6   1      226.41      230.62      6.97 o 
  -5  -6   1      758.10      778.79     12.62 o 
  -4  -6   1     2117.65     2168.80     26.20 o 
  -3  -6   1      106.51      106.06      4.52 o 
  -2  -6   1     4984.67     5015.64     43.99 o 
  -1  -6   1       45.26       51.08      3.91 o 
   0  -6   1     2425.28     2454.58     19.94 o 
   1  -6   1      116.44      110.97      3.68 o 
   2  -6   1      212.24      199.01      5.29 o 
   3  -6   1      522.57      516.70      8.28 o 
   4  -6   1       57.52       56.79      4.08 o 
   5  -6   1      470.16      482.68      8.83 o 
   6  -6   1        4.92        5.76      5.75 o 
   7  -6   1      174.88      189.22     15.09 o 
  -9  -5   1       28.04       28.74      8.95 o 
  -8  -5   1      252.71      266.10     12.75 o 
  -7  -5   1       27.65       26.61      6.98 o 
  -6  -5   1     1141.53     1125.28     15.52 o 
  -5  -5   1       76.14       75.36      4.14 o 
  -4  -5   1     1323.30     1353.59     17.35 o 
  -3  -5   1      798.80      718.52     10.59 o 
  -2  -5   1       89.66       95.51      3.08 o 
  -1  -5   1      834.80      762.25      9.13 o 
   0  -5   1     1149.26     1210.51     10.71 o 
   1  -5   1      837.27      833.44     10.66 o 
   2  -5   1     1199.76     1273.23     13.50 o 
   3  -5   1      123.37      129.84      4.12 o 
   4  -5   1      728.58      729.78      9.79 o 
   5  -5   1      135.79      144.73      5.04 o 
   6  -5   1      550.07      551.88      9.31 o 
   7  -5   1      340.12      328.22     10.46 o 
   8  -5   1       37.88       34.06      7.30 o 
  -9  -4   1      135.60      151.23     10.85 o 
  -8  -4   1       31.02       30.80      7.22 o 
  -7  -4   1      317.00      330.93     12.05 o 
  -6  -4   1      168.71      169.16      5.31 o 
  -5  -4   1      434.59      430.12      6.18 o 
  -4  -4   1     1718.48     1769.88     16.87 o 
  -3  -4   1       30.57       39.25      3.40 o 
  -2  -4   1     3191.63     3335.70     41.40 o 
  -1  -4   1      242.59      230.25      4.05 o 
   0  -4   1      720.73      710.48      8.57 o 
   1  -4   1      569.54      525.53      6.61 o 
   2  -4   1        0.79        4.92      2.00 o 
   3  -4   1      987.95      934.22     14.71 o 
   4  -4   1        5.03        8.51      2.72 o 
   5  -4   1      542.11      555.28      8.37 o 
   6  -4   1      111.51      112.18      6.54 o 
   7  -4   1      173.13      155.42      7.96 o 
   8  -4   1      143.54      149.04      9.88 o 
 -10  -3   1       82.01       92.51     10.52 o 
  -9  -3   1       71.53       63.90      6.54 o 
  -8  -3   1      249.90      226.49      8.18 o 
  -7  -3   1      356.54      372.21      8.72 o 
  -6  -3   1      281.47      283.32      5.56 o 
  -5  -3   1      760.46      687.05     10.88 o 
  -4  -3   1       93.93      124.30      3.14 o 
  -3  -3   1     1597.26     1571.11     14.69 o 
  -2  -3   1     1698.48     1845.62     20.70 o 
  -1  -3   1      747.28      709.78      7.44 o 
   0  -3   1     3143.31     3440.47     25.83 o 
   1  -3   1      536.20      575.23      5.62 o 
   2  -3   1     1801.68     1794.14     14.64 o 
   3  -3   1       15.79       34.82      2.04 o 
   4  -3   1     1025.78     1001.16      8.42 o 
   5  -3   1      210.76      182.87     14.00 o 
   6  -3   1      315.19      310.29      8.37 o 
   7  -3   1      213.97      215.80     12.94 o 
   8  -3   1        0.39       -3.33      8.56 o 
   9  -3   1      101.20      111.05     12.61 o 
 -10  -2   1        1.00        1.10     10.38 o 
  -9  -2   1       66.19       82.34      6.77 o 
  -8  -2   1       35.33       38.08      5.13 o 
  -7  -2   1        9.97        6.41      3.77 o 
  -6  -2   1     1107.62     1123.16     11.98 o 
  -5  -2   1        2.39        2.49      1.85 o 
  -4  -2   1     2473.13     2469.37     25.89 o 
  -3  -2   1      440.80      424.93      4.97 o 
  -2  -2   1      970.26      963.10     12.29 o 
  -1  -2   1     3106.68     3267.76     34.46 o 
   0  -2   1       19.16       16.35      1.33 o 
   1  -2   1     3071.80     3163.25     23.88 o 
   2  -2   1      628.03      700.50      8.55 o 
   3  -2   1     1613.29     1595.16     15.55 o 
   4  -2   1     1394.51     1410.85     12.15 o 
   5  -2   1      149.87      161.87      3.74 o 
   6  -2   1     1104.84     1082.50     12.84 o 
   7  -2   1      126.08      109.62      8.79 o 
   8  -2   1      350.89      322.02     15.26 o 
   9  -2   1      131.08      149.58     12.82 o 
 -10  -1   1       40.25       44.60     10.85 o 
  -9  -1   1      135.83      138.01      7.33 o 
  -8  -1   1      249.28      232.42      8.29 o 
  -7  -1   1      369.85      364.70     11.60 o 
  -6  -1   1       15.89       18.82      3.53 o 
  -5  -1   1      474.80      406.19      5.42 o 
  -4  -1   1     1335.48     1441.89     13.62 o 
  -3  -1   1      782.00      763.95      7.62 o 
  -2  -1   1     1630.62     1490.05     13.41 o 
  -1  -1   1        2.98        5.66      0.75 o 
   0  -1   1       90.99       41.96      1.76 o 
   1  -1   1       16.24       11.16      2.15 o 
   2  -1   1      271.09      190.43      2.65 o 
   3  -1   1      238.63      151.45      2.43 o 
   4  -1   1       78.19       59.93      1.86 o 
   5  -1   1     1289.24     1273.26     11.37 o 
   6  -1   1       10.40       13.97      2.45 o 
   7  -1   1      399.32      385.12      9.83 o 
   8  -1   1      101.78      115.81      9.80 o 
   9  -1   1       15.73       29.51      9.38 o 
 -10   0   1       83.02      102.15     12.73 o 
  -9   0   1        4.92        8.02      9.05 o 
  -8   0   1      355.39      368.74     10.50 o 
  -7   0   1      108.33      112.70     15.27 o 
  -6   0   1     1232.37     1239.02     25.54 o 
  -5   0   1      221.92      192.24      3.72 o 
  -4   0   1       62.42       46.97      3.34 o 
  -3   0   1      294.90      190.11      4.18 o 
  -2   0   1     4007.50     4863.51     42.01 o 
  -1   0   1      109.80       55.56      2.06 o 
   0   0   1     1092.41     1224.38     13.16 o 
   1   0   1       25.69       17.56      1.27 o 
   2   0   1     1164.84     1138.72     12.89 o 
   3   0   1     1591.67     1757.89     45.58 o 
   4   0   1     1379.36     1294.70     12.93 o 
   5   0   1       33.56       47.64      2.08 o 
   6   0   1      643.04      600.70     10.13 o 
   7   0   1      527.97      516.21      6.71 o 
   8   0   1      196.95      192.84      7.66 o 
   9   0   1      262.73      266.85     14.84 o 
  10   0   1        2.68       13.55     10.38 o 
  -9   1   1      155.89      183.66     13.01 o 
  -8   1   1        7.25       12.40      8.23 o 
  -7   1   1      207.95      205.03      9.29 o 
  -6   1   1     1848.40     1846.67     23.31 o 
  -5   1   1       13.63        9.71      3.33 o 
  -4   1   1    11497.58    12541.49    140.55 o 
  -3   1   1      675.85      779.78      8.45 o 
  -2   1   1    11316.91    12201.16    211.35 o 
  -1   1   1     5570.05     6154.24     64.62 o 
   0   1   1     4540.70     4803.62     40.60 o 
   1   1   1     3050.16     3215.43     27.61 o 
   2   1   1      689.12      789.29      7.52 o 
   3   1   1     2118.17     2088.09     18.67 o 
   4   1   1      176.65      175.85      3.29 o 
   5   1   1     2340.65     2429.10     19.55 o 
   6   1   1      265.27      242.03      5.44 o 
   7   1   1      123.25      118.62      6.59 o 
   8   1   1      185.42      173.49     11.43 o 
   9   1   1      101.17       81.94      9.61 o 
  10   1   1       58.96       76.67     11.16 o 
  -9   2   1       11.53       13.66     10.27 o 
  -8   2   1     1382.50     1266.03     29.65 o 
  -7   2   1      493.49      457.12     10.02 o 
  -6   2   1     2904.50     2803.50     42.69 o 
  -5   2   1     1667.49     1619.34     15.98 o 
  -4   2   1      315.15      408.06      5.60 o 
  -3   2   1     2188.44     2208.33     24.68 o 
  -2   2   1     1841.76     1877.46     20.94 o 
  -1   2   1       71.54       39.94      1.76 o 
   0   2   1     2227.92     2246.63     23.45 o 
   1   2   1     1010.62     1320.07     10.22 o 
   2   2   1     2851.45     2865.32     25.05 o 
   3   2   1       60.12       63.38      4.07 o 
   4   2   1      736.71      696.23      7.58 o 
   5   2   1     1497.94     1548.83     13.16 o 
   6   2   1       93.75       93.85      2.86 o 
   7   2   1     2095.73     2142.73     19.47 o 
   8   2   1        7.48        6.32      3.68 o 
   9   2   1      539.10      501.59     17.77 o 
  10   2   1       44.79       51.35     10.10 o 
  -9   3   1       63.52       68.09     13.38 o 
  -8   3   1      233.30      200.52     13.31 o 
  -7   3   1      100.79      126.69     10.31 o 
  -6   3   1       53.40       46.46      4.44 o 
  -5   3   1        0.31        0.14      2.39 o 
  -4   3   1     1194.81     1130.58     14.73 o 
  -3   3   1      508.63      483.58      7.75 o 
  -2   3   1      686.08      666.57      7.36 o 
  -1   3   1     1529.73     1483.76     24.14 o 
   0   3   1      396.69      450.26      5.18 o 
   1   3   1     1541.79     1434.59     11.35 o 
   2   3   1        7.27       28.46      1.23 o 
   3   3   1     3363.71     3651.04     32.06 o 
   4   3   1      486.11      449.22      9.52 o 
   5   3   1     2311.23     2632.41     24.22 o 
   6   3   1      377.82      355.13      5.14 o 
   7   3   1       39.67       46.68      3.14 o 
   8   3   1      264.82      262.05      7.52 o 
   9   3   1      141.33      131.48      5.68 o 
  10   3   1       42.78       45.05      9.73 o 
  -8   4   1        9.47       11.37     10.34 o 
  -7   4   1      428.46      441.32     17.53 o 
  -6   4   1       55.65       55.27      8.27 o 
  -5   4   1     1074.51     1044.82     11.93 o 
  -4   4   1      214.36      202.37      4.83 o 
  -3   4   1      916.98      950.55     15.89 o 
  -2   4   1     1428.31     1381.88     13.67 o 
  -1   4   1      264.82      302.96      5.08 o 
   0   4   1     1476.11     1402.72     13.38 o 
   1   4   1       74.51      155.60      2.65 o 
   2   4   1      618.13      536.22      5.53 o 
   3   4   1       25.47       81.01      2.54 o 
   4   4   1       20.42       17.02      1.82 o 
   5   4   1      418.79      378.97      5.66 o 
   6   4   1       13.69       15.78      2.31 o 
   7   4   1      476.14      482.76      6.60 o 
   8   4   1       31.83       34.97      3.22 o 
   9   4   1       47.39       47.92      6.31 o 
  -8   5   1      112.54      139.68     10.86 o 
  -7   5   1       10.33        8.13      5.42 o 
  -6   5   1      262.32      259.40      9.00 o 
  -5   5   1      509.57      499.03     10.61 o 
  -4   5   1      200.23      201.46      6.65 o 
  -3   5   1     1026.28      984.26     11.27 o 
  -2   5   1      127.36      156.87      4.34 o 
  -1   5   1      546.35      477.73      7.83 o 
   0   5   1     1361.92     1447.46     14.18 o 
   1   5   1      156.81       99.01      3.02 o 
   2   5   1     1261.74     1252.42     10.75 o 
   3   5   1       75.52       76.40      2.88 o 
   4   5   1      986.55      934.95     10.19 o 
   5   5   1        6.13        9.02      3.50 o 
   6   5   1      359.57      339.35      6.65 o 
   7   5   1      121.47      125.59      3.80 o 
   8   5   1      149.02      171.87      6.65 o 
   9   5   1      132.80      124.20     10.08 o 
  10   5   1        6.93        6.77      9.66 o 
  -7   6   1      141.96      143.20     11.36 o 
  -6   6   1       47.86       47.30      6.09 o 
  -5   6   1       60.93       77.98     10.01 o 
  -4   6   1      471.88      467.08      8.77 o 
  -3   6   1       54.03       54.33      3.67 o 
  -2   6   1     1106.09     1113.45     12.48 o 
  -1   6   1      295.80      304.90      5.68 o 
   0   6   1      475.68      474.57      6.76 o 
   1   6   1      945.12      926.72     14.12 o 
   2   6   1       33.83       32.96      2.00 o 
   3   6   1     1411.31     1421.90     12.34 o 
   4   6   1      110.26      107.56      5.36 o 
   5   6   1      745.58      763.59     11.93 o 
   6   6   1      358.54      345.82      8.51 o 
   7   6   1      126.82      122.41      9.33 o 
   8   6   1      269.59      264.59      8.31 o 
   9   6   1        1.79       -3.96      7.92 o 
  -6   7   1      129.14      126.45      8.23 o 
  -5   7   1      465.57      442.43     11.31 o 
  -4   7   1       53.70       50.49      4.25 o 
  -3   7   1      526.03      530.00      8.74 o 
  -2   7   1      168.63      171.80      5.25 o 
  -1   7   1      495.92      501.76      7.95 o 
   0   7   1      681.88      656.96     10.10 o 
   1   7   1      280.88      290.00      6.88 o 
   2   7   1      453.55      415.62      8.50 o 
   3   7   1       21.45       23.47      2.88 o 
   4   7   1      279.26      267.12      7.03 o 
   5   7   1      204.83      207.38      6.46 o 
   6   7   1       20.55       27.39      4.46 o 
   7   7   1      122.84      138.93      6.80 o 
   8   7   1        8.45        5.37      5.13 o 
   9   7   1       20.71       22.59      9.14 o 
  -5   8   1       22.35       23.71      6.97 o 
  -4   8   1      402.04      406.11      8.95 o 
  -3   8   1      156.29      156.20      5.61 o 
  -2   8   1      229.00      212.71      7.53 o 
  -1   8   1      136.45      133.30      6.81 o 
   0   8   1        0.71       -1.81      3.63 o 
   1   8   1      501.23      472.81      9.67 o 
   2   8   1       16.42       14.06      3.67 o 
   3   8   1      678.65      654.76      9.41 o 
   4   8   1      116.49      125.30      5.65 o 
   5   8   1      165.68      174.31      6.72 o 
   6   8   1      288.72      280.63      8.68 o 
   7   8   1       10.31        7.94      5.20 o 
   8   8   1      105.78      111.42     11.58 o 
  -4   9   1       56.52       70.76     10.41 o 
  -3   9   1       47.19       52.68      6.02 o 
  -2   9   1      445.39      412.47     10.17 o 
  -1   9   1       47.07       42.73      5.28 o 
   0   9   1      476.15      470.17     10.27 o 
   1   9   1        6.68        2.67      4.96 o 
   2   9   1      288.02      271.71      9.23 o 
   3   9   1      222.72      232.30      7.82 o 
   4   9   1      133.05      123.55      6.49 o 
   5   9   1      338.08      335.45     20.26 o 
   6   9   1       11.82        9.69      5.43 o 
   7   9   1      152.11      164.21     10.65 o 
  -2  10   1        0.24        2.47      5.60 o 
  -1  10   1       62.77       61.80      6.41 o 
   0  10   1      133.03      132.81      6.91 o 
   1  10   1      120.79      123.71      6.70 o 
   2  10   1      176.66      182.37      8.14 o 
   3  10   1       39.52       43.60      5.48 o 
   4  10   1      240.69      229.39     12.89 o 
   5  10   1        4.55        3.86      5.30 o 
   6  10   1      180.55      166.81      8.59 o 
   1  11   1        3.86        1.09      5.53 o 
   2  11   1       50.65       40.28      6.54 o 
   3  11   1       28.24       30.58      6.43 o 
  -4 -10   2      157.83      177.67     13.28 o 
  -3 -10   2        0.82       -2.69      5.39 o 
  -2 -10   2       96.43      116.72     10.81 o 
  -1 -10   2       51.44       45.66      6.47 o 
   0 -10   2       89.80       83.27      6.94 o 
  -6  -9   2        0.42        0.55      5.64 o 
  -5  -9   2      229.18      229.28      9.21 o 
  -4  -9   2      133.66      123.52      6.94 o 
  -3  -9   2      424.86      399.16     10.58 o 
  -2  -9   2      237.36      248.40      7.17 o 
  -1  -9   2      171.26      176.32      7.34 o 
   0  -9   2      507.00      476.20     11.78 o 
   1  -9   2        9.57       14.10      5.44 o 
   2  -9   2      443.21      434.33     15.06 o 
   3  -9   2      288.80      271.77     17.67 o 
  -7  -8   2        1.81       -0.37      5.77 o 
  -6  -8   2      322.18      345.62     10.09 o 
  -5  -8   2        3.48        4.64      5.02 o 
  -4  -8   2       67.34       85.61      6.28 o 
  -3  -8   2      268.44      250.44      8.45 o 
  -2  -8   2       39.71       40.31      3.73 o 
  -1  -8   2      935.53      878.18     11.57 o 
   0  -8   2       14.59       11.55      4.68 o 
   1  -8   2      961.89      912.74     14.99 o 
   2  -8   2      113.12      120.82     11.10 o 
   3  -8   2      380.72      377.74     10.30 o 
   4  -8   2      206.89      232.48      8.67 o 
  -8  -7   2        7.13        2.13      8.77 o 
  -7  -7   2      100.44      111.87      6.70 o 
  -6  -7   2       75.81       79.54      5.85 o 
  -5  -7   2      373.71      353.98      9.30 o 
  -4  -7   2       51.47       53.85      4.90 o 
  -3  -7   2     1005.21      955.78     15.22 o 
  -2  -7   2       12.71       10.99      3.06 o 
  -1  -7   2      536.13      504.56     13.56 o 
   0  -7   2      308.45      293.61      6.21 o 
   1  -7   2        8.78       11.16      3.98 o 
   2  -7   2      259.28      259.57      9.77 o 
   3  -7   2      310.83      300.89      8.89 o 
   4  -7   2        0.49       -2.17      7.15 o 
   5  -7   2      358.54      354.48      9.64 o 
   6  -7   2       49.88       54.87      5.91 o 
  -8  -6   2      230.58      248.00     13.73 o 
  -7  -6   2        5.22        6.07      7.15 o 
  -6  -6   2       30.24       39.59      9.29 o 
  -5  -6   2        8.25        8.80      3.94 o 
  -4  -6   2      313.29      313.23      7.86 o 
  -3  -6   2      222.38      223.04      6.78 o 
  -2  -6   2      316.72      298.11     11.06 o 
  -1  -6   2      607.70      590.16      8.22 o 
   0  -6   2      607.80      602.33      8.22 o 
   1  -6   2      389.33      388.31      6.67 o 
   2  -6   2     1393.10     1417.82     15.32 o 
   3  -6   2       52.26       53.85      3.83 o 
   4  -6   2      584.58      560.30     18.09 o 
   5  -6   2      102.20      109.81      5.53 o 
   6  -6   2      147.93      151.05      6.32 o 
   7  -6   2       51.75       65.51      7.56 o 
  -9  -5   2       87.63       88.48     10.55 o 
  -8  -5   2      718.11      670.18     19.29 o 
  -7  -5   2        4.15        8.70      6.56 o 
  -6  -5   2     2526.74     2558.38     30.25 o 
  -5  -5   2       90.71      101.94      4.78 o 
  -4  -5   2     2115.67     2081.95     24.88 o 
  -3  -5   2      258.28      274.42      6.66 o 
  -2  -5   2      791.12      796.36     11.61 o 
  -1  -5   2      714.85      737.02      8.85 o 
   0  -5   2      616.95      627.04      6.55 o 
   1  -5   2      797.61      786.31      9.79 o 
   2  -5   2        3.15        9.27      2.60 o 
   3  -5   2      860.29      846.08     10.51 o 
   4  -5   2      234.83      246.19      6.03 o 
   5  -5   2      170.64      174.94      7.75 o 
   6  -5   2      126.69      137.83      5.45 o 
   7  -5   2       78.14       64.43      6.59 o 
  -9  -4   2       47.69       60.33      9.26 o 
  -8  -4   2      822.80      782.45     20.18 o 
  -7  -4   2      323.57      325.63     12.45 o 
  -6  -4   2      246.66      242.64     10.17 o 
  -5  -4   2      444.60      417.52      7.84 o 
  -4  -4   2       80.05       74.44      4.01 o 
  -3  -4   2      498.73      440.43     12.75 o 
  -2  -4   2      418.84      363.96      6.76 o 
  -1  -4   2      266.64      263.38      6.05 o 
   0  -4   2     1747.04     1737.89     12.60 o 
   1  -4   2       15.39       26.01      1.54 o 
   2  -4   2     2392.00     2507.98     20.22 o 
   3  -4   2     1059.63     1205.44     11.29 o 
   4  -4   2      361.39      347.07      9.51 o 
   5  -4   2     2393.04     2364.03     21.74 o 
   6  -4   2        4.40        5.69      3.46 o 
   7  -4   2      933.90      880.67     15.28 o 
   8  -4   2       36.95       27.98      6.34 o 
  -9  -3   2      175.41      166.37     11.58 o 
  -8  -3   2      199.56      210.21      7.90 o 
  -7  -3   2       68.36       72.79      6.02 o 
  -6  -3   2     1155.52     1131.29     23.15 o 
  -5  -3   2      105.33      110.81      3.36 o 
  -4  -3   2     1827.38     1853.76     17.53 o 
  -3  -3   2      599.42      563.43      6.51 o 
  -2  -3   2     1015.37     1101.55     13.58 o 
  -1  -3   2     2610.02     2775.80     24.41 o 
   0  -3   2      285.84      383.89      4.58 o 
   1  -3   2     3636.48     4089.38     27.60 o 
   2  -3   2      348.52      340.12      4.44 o 
   3  -3   2     2437.63     2639.21     21.12 o 
   4  -3   2      724.03      715.18      9.39 o 
   5  -3   2      241.57      244.59      4.91 o 
   6  -3   2      328.33      325.57      5.90 o 
   7  -3   2       66.35       64.86      4.50 o 
   8  -3   2      167.01      174.85     12.69 o 
   9  -3   2       56.99       54.40      7.35 o 
  -9  -2   2      175.72      183.85     10.68 o 
  -8  -2   2        5.70        9.98      4.71 o 
  -7  -2   2      681.65      629.23     11.52 o 
  -6  -2   2       95.89      108.32      5.53 o 
  -5  -2   2      439.88      400.48      5.68 o 
  -4  -2   2     1001.28      990.07     10.15 o 
  -3  -2   2      257.74      258.15      3.86 o 
  -2  -2   2     1980.11     1974.04     17.87 o 
  -1  -2   2      637.30      819.63      8.09 o 
   0  -2   2     2233.04     2235.69     17.86 o 
   1  -2   2       98.16      221.00      2.79 o 
   2  -2   2     1938.81     2047.50     18.49 o 
   3  -2   2      640.35      577.30      6.00 o 
   4  -2   2      355.07      390.82      5.05 o 
   5  -2   2     1084.40     1042.77     16.42 o 
   6  -2   2        2.96        4.20      5.46 o 
   7  -2   2      432.15      417.47      8.15 o 
   8  -2   2       97.85      115.93     10.24 o 
   9  -2   2       35.60       34.29     10.83 o 
  -9  -1   2        5.01        4.32      6.05 o 
  -8  -1   2      229.14      234.29      8.49 o 
  -7  -1   2      109.98       95.77     11.75 o 
  -6  -1   2      394.30      362.49      8.30 o 
  -5  -1   2      683.51      655.64      8.22 o 
  -4  -1   2      312.24      325.38      4.41 o 
  -3  -1   2      454.46      330.49      4.22 o 
  -2  -1   2      168.70      232.83      3.29 o 
  -1  -1   2     1487.92     1425.85     12.97 o 
   0  -1   2     1420.78     1550.22     13.89 o 
   1  -1   2     1031.71     1037.89      8.23 o 
   2  -1   2     2742.62     2856.26     24.73 o 
   3  -1   2       79.77      137.92      3.81 o 
   4  -1   2     1916.77     1936.29     17.88 o 
   5  -1   2      468.41      497.43     14.80 o 
   6  -1   2      622.63      625.15      8.79 o 
   7  -1   2      563.72      546.57      8.78 o 
   8  -1   2       81.45       75.64      6.96 o 
   9  -1   2      273.27      286.58     15.61 o 
  -9   0   2      186.04      191.02      8.54 o 
  -8   0   2       19.27       18.34      6.47 o 
  -7   0   2      441.61      428.09      9.72 o 
  -6   0   2      240.02      225.43      6.87 o 
  -5   0   2       22.59       21.03      5.41 o 
  -4   0   2     1358.80     1250.19     15.92 o 
  -3   0   2       95.82       94.86      3.62 o 
  -2   0   2     2255.00     2190.78     25.60 o 
  -1   0   2     1148.49     1156.63     10.58 o 
   0   0   2       49.69       36.72      5.87 o 
   1   0   2     7608.88     8426.71    137.01 o 
   2   0   2        0.41        1.48      2.11 o 
   3   0   2     1996.50     1995.70     22.22 o 
   4   0   2      117.28      109.88     10.36 o 
   5   0   2      182.70      151.90      4.67 o 
   6   0   2      320.63      323.53      4.91 o 
   7   0   2       32.55       39.43      3.55 o 
   8   0   2      199.01      208.61      8.70 o 
   9   0   2        2.71       -2.93      5.86 o 
  10   0   2      125.89      134.16     12.84 o 
  -9   1   2       30.21       22.20     10.22 o 
  -8   1   2       65.28       74.04      6.23 o 
  -7   1   2      325.57      323.04      8.63 o 
  -6   1   2       13.76       12.96      3.90 o 
  -5   1   2      551.73      479.88     13.97 o 
  -4   1   2        1.40        1.72      3.20 o 
  -3   1   2      899.25      766.55     17.17 o 
  -2   1   2      693.26      619.10     11.36 o 
  -1   1   2     5529.68     6168.02     65.04 o 
   0   1   2      548.79      426.86      7.57 o 
   1   1   2     1054.16     1308.35     14.35 o 
   2   1   2      877.07      744.25      9.06 o 
   3   1   2     1158.43     1246.15     12.08 o 
   4   1   2     1146.13     1143.77     17.34 o 
   5   1   2      704.71      670.13      7.70 o 
   6   1   2      108.71      111.04      5.10 o 
   7   1   2      527.64      514.84      8.04 o 
   8   1   2        0.30       -1.68      3.36 o 
   9   1   2      234.98      238.62      9.80 o 
  10   1   2       28.40       26.27     10.81 o 
  -9   2   2        3.14        3.82     10.76 o 
  -8   2   2      510.64      509.27     19.08 o 
  -7   2   2       24.41       18.32      4.78 o 
  -6   2   2      725.61      723.24     19.84 o 
  -5   2   2      240.78      251.62      6.99 o 
  -4   2   2     1157.32     1141.49     11.49 o 
  -3   2   2      279.37      264.93      5.16 o 
  -2   2   2      679.74      667.05     10.01 o 
  -1   2   2     3559.05     3633.60     38.63 o 
   0   2   2      106.75      119.85      2.19 o 
   1   2   2    15562.80    16938.75    261.59 o 
   2   2   2      291.33      267.96      3.54 o 
   3   2   2     2064.00     2198.42     19.81 o 
   4   2   2     1402.82     1412.56     13.58 o 
   5   2   2       50.93       43.98      2.31 o 
   6   2   2      734.27      710.44      8.61 o 
   7   2   2       11.25       10.69      2.57 o 
   8   2   2       81.80      102.19     16.25 o 
   9   2   2      109.85      113.22      7.17 o 
  10   2   2       22.96       26.85      7.52 o 
  -9   3   2      344.11      328.87     19.59 o 
  -8   3   2       92.00       88.62     11.70 o 
  -7   3   2      604.43      628.50     12.74 o 
  -6   3   2       88.98       94.36      5.46 o 
  -5   3   2      308.34      301.98      7.57 o 
  -4   3   2      772.20      746.61     10.47 o 
  -3   3   2      192.76      180.30      4.41 o 
  -2   3   2     2053.71     2013.13     22.73 o 
  -1   3   2      189.82      236.61      4.49 o 
   0   3   2      650.14      548.33      6.00 o 
   1   3   2     2382.82     2634.13     22.92 o 
   2   3   2       89.59       60.20      2.17 o 
   3   3   2     4421.14     4950.71     43.02 o 
   4   3   2       11.10       26.44      1.93 o 
   5   3   2     1326.10     1352.66     14.86 o 
   6   3   2      362.58      384.82      6.12 o 
   7   3   2      538.41      541.47      6.98 o 
   8   3   2      138.45      145.43      8.54 o 
   9   3   2      117.88      123.27     15.00 o 
  10   3   2       53.05       59.03      7.86 o 
  -8   4   2      200.18      199.81     14.60 o 
  -7   4   2       38.85       31.88      9.49 o 
  -6   4   2      211.51      214.32      8.70 o 
  -5   4   2      200.03      186.13      7.42 o 
  -4   4   2      111.38      112.32      6.87 o 
  -3   4   2      442.29      400.07      5.92 o 
  -2   4   2       14.32       13.77      1.93 o 
  -1   4   2     2889.34     2995.88     26.58 o 
   0   4   2      434.39      416.47      5.34 o 
   1   4   2     5326.92     6211.20     52.63 o 
   2   4   2     1080.67     1101.08      9.39 o 
   3   4   2      558.43      682.82      8.96 o 
   4   4   2     1596.80     1597.75     15.52 o 
   5   4   2       24.54       19.94      2.27 o 
   6   4   2      254.62      261.13      5.31 o 
   7   4   2      215.03      213.10      6.67 o 
   8   4   2        3.96        2.69      3.05 o 
   9   4   2      283.17      290.50      8.14 o 
  10   4   2        3.59        0.34      6.50 o 
  -8   5   2        5.45        7.42      6.94 o 
  -7   5   2      207.59      231.91      9.45 o 
  -6   5   2      243.16      235.06      8.92 o 
  -5   5   2      346.27      348.43      9.31 o 
  -4   5   2      679.24      667.87     10.04 o 
  -3   5   2      518.09      592.85      8.08 o 
  -2   5   2     1242.88     1235.00     12.91 o 
  -1   5   2      219.81      357.57      5.52 o 
   0   5   2     1093.21     1132.04     11.61 o 
   1   5   2      505.61      410.52      5.69 o 
   2   5   2       81.74       95.80      2.98 o 
   3   5   2     1531.18     1548.57     13.01 o 
   4   5   2      276.86      283.98      4.87 o 
   5   5   2      581.13      566.06      7.61 o 
   6   5   2      646.51      646.75     10.41 o 
   7   5   2      132.52      131.96      4.43 o 
   8   5   2      127.46      136.49      4.36 o 
   9   5   2        4.85        2.89      5.73 o 
  -7   6   2       41.40       53.75     11.05 o 
  -6   6   2        1.61        3.26      5.29 o 
  -5   6   2       58.61       63.05      5.90 o 
  -4   6   2      182.36      181.12      5.92 o 
  -3   6   2       58.87       55.74      3.58 o 
  -2   6   2      551.18      543.35      8.22 o 
  -1   6   2       86.02       74.59      3.32 o 
   0   6   2     1274.42     1230.62     12.91 o 
   1   6   2       76.80       95.72      4.17 o 
   2   6   2     1376.25     1331.81     14.39 o 
   3   6   2       11.94       10.42      1.86 o 
   4   6   2      723.78      687.49      8.59 o 
   5   6   2      191.12      188.61      7.89 o 
   6   6   2       50.67       55.60      4.35 o 
   7   6   2      359.77      350.54      8.55 o 
   8   6   2       66.46       64.20      5.49 o 
   9   6   2      266.11      264.56      9.40 o 
  -6   7   2      267.53      284.50     10.63 o 
  -5   7   2       73.23       66.31      6.81 o 
  -4   7   2      163.07      168.81      7.35 o 
  -3   7   2      203.64      217.54      6.02 o 
  -2   7   2      134.73      136.94      4.61 o 
  -1   7   2      280.54      278.87      5.99 o 
   0   7   2       12.01       11.24      2.82 o 
   1   7   2      353.43      342.99      6.01 o 
   2   7   2      258.43      253.47      5.26 o 
   3   7   2      427.80      413.34     14.00 o 
   4   7   2      707.58      699.97     11.43 o 
   5   7   2      122.03      123.74      5.23 o 
   6   7   2      919.32      889.53     19.42 o 
   7   7   2        4.27        0.61      4.37 o 
   8   7   2      478.85      454.16     21.07 o 
   9   7   2       43.97       59.14      6.82 o 
  -5   8   2      235.74      245.46      9.75 o 
  -4   8   2      110.68      120.82      9.79 o 
  -3   8   2      169.19      181.88      6.44 o 
  -2   8   2      364.24      367.82      8.63 o 
  -1   8   2        0.07        2.27      3.12 o 
   0   8   2      760.34      746.45     10.09 o 
   1   8   2       55.15       66.06      4.62 o 
   2   8   2      315.22      297.84      7.62 o 
   3   8   2      109.26      112.33      5.09 o 
   4   8   2       55.05       35.93      5.13 o 
   5   8   2       74.13       85.63      5.25 o 
   6   8   2        6.86        8.56      4.66 o 
   7   8   2       19.82       24.25      5.35 o 
   8   8   2       27.63       35.56      6.23 o 
  -4   9   2       32.34       30.72      7.43 o 
  -3   9   2      248.84      261.72      9.20 o 
  -2   9   2        6.05       -1.54      4.68 o 
  -1   9   2      245.16      254.10      8.42 o 
   0   9   2       70.70       68.15      5.02 o 
   1   9   2       81.72       73.02      5.18 o 
   2   9   2      224.34      251.51      8.08 o 
   3   9   2       17.51       12.64      5.10 o 
   4   9   2      122.07      122.11      8.77 o 
   5   9   2        8.58       10.88      5.43 o 
   6   9   2      165.54      180.63      7.68 o 
   7   9   2       27.73       29.97      6.20 o 
  -2  10   2      207.92      216.34     11.87 o 
  -1  10   2       74.75       85.30      6.35 o 
   0  10   2      228.68      227.77      8.89 o 
   1  10   2      237.04      228.88     16.10 o 
   2  10   2        8.56        5.66      4.97 o 
   3  10   2      329.76      305.86     19.27 o 
   4  10   2       16.63       20.95      7.62 o 
   5  10   2      154.54      163.18     11.13 o 
   6  10   2       45.72       52.46      6.77 o 
   1  11   2        0.48        2.25      5.48 o 
   2  11   2      159.17      169.89      7.98 o 
   3  11   2       47.79       43.92      6.17 o 
   4  11   2       30.00       43.85      9.38 o 
  -5  -9   3       20.36       19.28      6.42 o 
  -4  -9   3      212.07      202.34      8.28 o 
  -3  -9   3      208.07      207.85      8.50 o 
  -2  -9   3       64.76       79.18     11.86 o 
  -1  -9   3      636.49      637.10     10.63 o 
   0  -9   3        5.90        3.95      5.07 o 
   1  -9   3      519.91      503.22     12.10 o 
   2  -9   3      150.22      145.85      7.71 o 
  -6  -8   3       32.55       32.49      6.31 o 
  -5  -8   3      155.80      161.70     12.01 o 
  -4  -8   3      422.76      405.12     11.48 o 
  -3  -8   3      114.95      125.50     11.26 o 
  -2  -8   3      805.66      776.20     14.90 o 
  -1  -8   3       28.08       26.79      4.06 o 
   0  -8   3      542.03      577.48     11.81 o 
   1  -8   3      392.30      373.91     20.54 o 
   2  -8   3      166.73      155.87      7.32 o 
   3  -8   3      320.31      337.15     10.13 o 
   4  -8   3        0.15       -0.27      5.81 o 
  -7  -7   3       75.71       74.58      9.94 o 
  -6  -7   3      172.53      181.74      7.42 o 
  -5  -7   3      311.82      312.79     29.32 o 
  -4  -7   3       25.59       35.46      4.84 o 
  -3  -7   3      598.01      583.72     11.34 o 
  -2  -7   3      233.01      226.75      7.46 o 
  -1  -7   3      470.82      469.73      8.21 o 
   0  -7   3      388.81      399.22      7.37 o 
   1  -7   3        3.05       -0.42      4.03 o 
   2  -7   3      425.81      419.86      9.88 o 
   3  -7   3       71.09       64.62      5.64 o 
   4  -7   3      366.77      369.04     15.07 o 
   5  -7   3       62.97       70.64     15.18 o 
  -8  -6   3       13.37       13.06      8.81 o 
  -7  -6   3      272.05      276.04     13.55 o 
  -6  -6   3       98.66      108.28     10.52 o 
  -5  -6   3      198.13      187.35     11.90 o 
  -4  -6   3      793.91      785.22     12.87 o 
  -3  -6   3       25.70       25.90      3.99 o 
  -2  -6   3      595.32      596.81     10.47 o 
  -1  -6   3      473.09      476.17      7.45 o 
   0  -6   3      220.33      225.49      5.22 o 
   1  -6   3      957.20      968.17     11.41 o 
   2  -6   3       51.66       55.35      4.46 o 
   3  -6   3      250.62      259.18     10.31 o 
   4  -6   3      105.67      114.17      5.01 o 
   5  -6   3       89.77       94.68      5.57 o 
   6  -6   3      288.94      282.98     10.64 o 
  -8  -5   3       12.50       11.63      8.16 o 
  -7  -5   3       32.43       35.95      7.73 o 
  -6  -5   3       50.06       49.71      7.43 o 
  -5  -5   3      366.37      373.77     14.84 o 
  -4  -5   3       96.03      100.89      4.85 o 
  -3  -5   3     1078.93     1087.35     15.70 o 
  -2  -5   3     1196.74     1163.12     28.18 o 
  -1  -5   3      441.02      438.59      6.61 o 
   0  -5   3     1246.51     1199.09     12.73 o 
   1  -5   3      306.17      339.60      4.38 o 
   2  -5   3     1157.29     1113.67     10.79 o 
   3  -5   3      494.19      490.08      6.75 o 
   4  -5   3      620.62      616.80     11.87 o 
   5  -5   3      175.92      176.33      6.04 o 
   6  -5   3       50.72       43.60      4.64 o 
   7  -5   3      163.56      170.53      6.72 o 
  -9  -4   3       31.68       18.07      8.65 o 
  -8  -4   3      348.64      348.18     14.37 o 
  -7  -4   3       65.46       66.31      7.85 o 
  -6  -4   3      545.32      535.31     15.35 o 
  -5  -4   3      252.53      259.83      6.79 o 
  -4  -4   3      694.73      704.85     26.27 o 
  -3  -4   3     1076.84     1105.06     15.54 o 
  -2  -4   3       18.17       20.20      2.87 o 
  -1  -4   3     2701.46     2825.69     25.65 o 
   0  -4   3       57.22       58.55      2.05 o 
   1  -4   3      833.29      746.17      6.55 o 
   2  -4   3       57.88       39.02      2.29 o 
   3  -4   3        8.42       23.74      2.71 o 
   4  -4   3      402.30      381.23      9.91 o 
   5  -4   3        4.08        5.67      2.74 o 
   6  -4   3      279.76      274.57      6.16 o 
   7  -4   3       60.82       68.50      5.03 o 
   8  -4   3      139.20      168.12     13.34 o 
  -9  -3   3      143.29      140.47     11.13 o 
  -8  -3   3        3.59        5.53      7.22 o 
  -7  -3   3      174.46      168.03      9.56 o 
  -6  -3   3       30.18       26.74      4.18 o 
  -5  -3   3      361.57      367.61      5.81 o 
  -4  -3   3      409.15      363.01      5.58 o 
  -3  -3   3      117.03      107.86      3.79 o 
  -2  -3   3     1031.43      942.48      9.69 o 
  -1  -3   3      701.08      919.95      9.40 o 
   0  -3   3      308.14      231.27      3.30 o 
   1  -3   3     4889.59     5842.17     43.34 o 
   2  -3   3      146.96      113.43      2.58 o 
   3  -3   3     2639.26     2859.82     22.82 o 
   4  -3   3       13.86       21.69      2.46 o 
   5  -3   3      872.04      853.02     18.81 o 
   6  -3   3      210.48      205.61      5.15 o 
   7  -3   3      303.42      288.83      6.29 o 
   8  -3   3       77.38       76.76     19.47 o 
  -9  -2   3        1.49        1.09      6.11 o 
  -8  -2   3      384.26      395.38     10.64 o 
  -7  -2   3       53.39       60.26      5.10 o 
  -6  -2   3      499.73      507.99     10.05 o 
  -5  -2   3     1117.59     1154.07     12.75 o 
  -4  -2   3      306.69      321.67      5.00 o 
  -3  -2   3     5386.05     5995.39     51.94 o 
  -2  -2   3      175.20      182.12      3.59 o 
  -1  -2   3     8685.64    10549.45     90.05 o 
   0  -2   3     1636.24     1806.53     14.16 o 
   1  -2   3     1569.92     1869.05     14.62 o 
   2  -2   3     1336.41     1310.74     10.70 o 
   3  -2   3       31.92       46.77      4.11 o 
   4  -2   3      615.74      554.39      7.22 o 
   5  -2   3      208.63      224.14      4.51 o 
   6  -2   3       20.89       23.02      2.75 o 
   7  -2   3      308.44      323.72      6.97 o 
   8  -2   3        1.30        3.60      4.37 o 
   9  -2   3      142.92      143.50      8.93 o 
  -9  -1   3      148.13      171.52     18.91 o 
  -8  -1   3      144.33      135.37      7.07 o 
  -7  -1   3      400.63      381.50      9.41 o 
  -6  -1   3      579.52      551.53     11.16 o 
  -5  -1   3      754.00      828.53     12.64 o 
  -4  -1   3     1228.88     1153.14     11.52 o 
  -3  -1   3       80.82      115.51      2.82 o 
  -2  -1   3     2459.22     2587.76     23.15 o 
  -1  -1   3      757.19      702.61      7.28 o 
   0  -1   3      712.41      703.55      7.20 o 
   1  -1   3     3584.12     3883.52     28.75 o 
   2  -1   3       14.44       18.55      1.44 o 
   3  -1   3     2890.95     3063.50     26.91 o 
   4  -1   3      416.44      405.90      5.56 o 
   5  -1   3     1032.35     1050.43     14.41 o 
   6  -1   3      403.58      361.11      6.83 o 
   7  -1   3      121.30      115.62      4.71 o 
   8  -1   3       25.57       36.18      4.69 o 
   9  -1   3       16.00       16.76      6.61 o 
  -9   0   3       10.39       10.89      6.24 o 
  -8   0   3       46.49       58.70      5.95 o 
  -7   0   3        7.74        8.98      4.63 o 
  -6   0   3        3.76       10.16      7.57 o 
  -5   0   3      372.38      360.28      7.96 o 
  -4   0   3       40.38       31.16      3.18 o 
  -3   0   3      998.76      934.49     12.54 o 
  -2   0   3      764.15      745.17      7.67 o 
  -1   0   3      651.13      670.80      6.88 o 
   0   0   3     4487.96     4809.57     41.38 o 
   1   0   3      102.15      128.83      3.28 o 
   2   0   3     3525.01     3710.64     38.93 o 
   3   0   3      891.52      908.71     17.13 o 
   4   0   3      460.51      412.03      7.13 o 
   5   0   3     1884.93     1945.39     18.27 o 
   6   0   3      123.05      136.21      8.20 o 
   7   0   3      968.82      922.90     11.75 o 
   8   0   3      446.65      414.74      9.62 o 
   9   0   3      198.72      204.27      8.83 o 
  10   0   3      143.50      151.08      9.35 o 
  -9   1   3        8.02       16.23      7.03 o 
  -8   1   3      274.38      288.19      9.98 o 
  -7   1   3       22.51       21.24      5.30 o 
  -6   1   3      448.85      444.93      9.77 o 
  -5   1   3       87.47       87.99      4.69 o 
  -4   1   3      350.96      295.83      6.80 o 
  -3   1   3     1603.16     1675.09     20.31 o 
  -2   1   3      394.70      397.38      4.61 o 
  -1   1   3     1379.58     1245.16     14.13 o 
   0   1   3      283.29      328.39      4.86 o 
   1   1   3     1128.27     1031.26     10.05 o 
   2   1   3     1761.69     1889.16     26.51 o 
   3   1   3     1067.42     1093.62     13.29 o 
   4   1   3     1626.58     1608.68     15.16 o 
   5   1   3       26.88       29.42      2.61 o 
   6   1   3     1015.91     1033.95     13.95 o 
   7   1   3       46.90       46.54      5.17 o 
   8   1   3      119.17      122.78      5.48 o 
   9   1   3       85.98       88.96      7.18 o 
  10   1   3        1.29        7.97      6.98 o 
  -9   2   3      129.27      127.15     13.88 o 
  -8   2   3        0.30       -2.87      5.73 o 
  -7   2   3      394.72      414.82     10.52 o 
  -6   2   3      223.37      216.39      7.51 o 
  -5   2   3     1093.64     1090.76     15.67 o 
  -4   2   3      451.44      398.52     13.58 o 
  -3   2   3      259.91      267.72      7.44 o 
  -2   2   3     1109.31     1016.14     12.05 o 
  -1   2   3       62.80       59.74      2.21 o 
   0   2   3     2219.60     2242.63     24.52 o 
   1   2   3       72.85      163.70      2.59 o 
   2   2   3      595.99      577.98      7.93 o 
   3   2   3      934.46      842.59     10.77 o 
   4   2   3      171.83      201.44      5.17 o 
   5   2   3     1043.04     1005.63     10.67 o 
   6   2   3       80.25       89.55      3.19 o 
   7   2   3      286.80      295.99      7.43 o 
   8   2   3      375.80      378.52     19.03 o 
   9   2   3       68.22       75.13      6.72 o 
  10   2   3      101.14      112.83      8.40 o 
  -8   3   3      161.89      181.65     13.88 o 
  -7   3   3        1.18        6.21      5.33 o 
  -6   3   3      162.37      154.71      6.59 o 
  -5   3   3      507.99      496.47     16.71 o 
  -4   3   3       35.35       34.88      8.25 o 
  -3   3   3     2598.16     2626.86     29.21 o 
  -2   3   3       68.72       64.52      2.76 o 
  -1   3   3     1876.77     1871.27     23.54 o 
   0   3   3     2394.14     2567.26     22.55 o 
   1   3   3     1958.65     2080.28     35.58 o 
   2   3   3     3198.12     3297.57     28.49 o 
   3   3   3      263.72      314.89      6.72 o 
   4   3   3     1699.57     1693.52     16.23 o 
   5   3   3      251.82      247.98      4.69 o 
   6   3   3      840.10      882.78     13.46 o 
   7   3   3      214.26      209.62      5.26 o 
   8   3   3        9.49       11.40      3.11 o 
   9   3   3       98.19      108.64      7.54 o 
  10   3   3       26.92       19.35      7.55 o 
  -8   4   3       52.76       65.16     12.33 o 
  -7   4   3      168.57      165.87     13.50 o 
  -6   4   3      453.25      433.93     10.66 o 
  -5   4   3      189.88      190.66      7.18 o 
  -4   4   3      818.14      784.89     19.59 o 
  -3   4   3      164.55      175.09      4.90 o 
  -2   4   3      842.46      807.54      8.93 o 
  -1   4   3     1125.36     1122.67     11.29 o 
   0   4   3       44.91       28.17      2.52 o 
   1   4   3      954.17      943.06      9.54 o 
   2   4   3      451.12      526.79      6.57 o 
   3   4   3     1273.49     1241.19     26.44 o 
   4   4   3      198.62      182.91      3.90 o 
   5   4   3      223.75      219.81      4.62 o 
   6   4   3      611.70      612.67      8.22 o 
   7   4   3        7.77        3.85      3.02 o 
   8   4   3      538.53      553.38      8.84 o 
   9   4   3        2.51        4.14      4.43 o 
  10   4   3       69.90       68.19      7.56 o 
  -7   5   3       47.79       60.10     11.48 o 
  -6   5   3        9.49       11.25      5.49 o 
  -5   5   3      374.56      394.28     14.23 o 
  -4   5   3       90.21       79.76      6.43 o 
  -3   5   3      788.23      811.97     10.23 o 
  -2   5   3      655.06      652.73      8.23 o 
  -1   5   3      272.73      274.92      6.68 o 
   0   5   3     1178.06     1225.57     12.46 o 
   1   5   3       43.92       57.42      2.45 o 
   2   5   3      553.93      489.78      6.25 o 
   3   5   3      137.19      129.47      3.39 o 
   4   5   3      360.50      343.52      5.52 o 
   5   5   3      456.46      447.36     10.22 o 
   6   5   3      142.48      153.70      4.83 o 
   7   5   3      167.99      168.89      8.62 o 
   8   5   3       24.62       21.41      3.77 o 
   9   5   3      103.73      113.53      4.85 o 
  10   5   3       41.96       40.03     11.23 o 
  -7   6   3       90.98       86.81      8.27 o 
  -6   6   3      450.57      471.41     12.29 o 
  -5   6   3       77.23       64.25      6.11 o 
  -4   6   3      839.74      811.96     14.10 o 
  -3   6   3      116.07      116.17      4.20 o 
  -2   6   3      419.44      456.33      7.14 o 
  -1   6   3      944.54      927.16     11.66 o 
   0   6   3        9.18       13.57      2.45 o 
   1   6   3     1141.41     1135.66     12.02 o 
   2   6   3      422.61      410.06      5.99 o 
   3   6   3      389.74      361.96      5.61 o 
   4   6   3      345.05      329.30      9.52 o 
   5   6   3        0.39        1.41      2.37 o 
   6   6   3      208.24      205.48      5.45 o 
   7   6   3       17.21       19.89      3.62 o 
   8   6   3       11.08       17.11      4.93 o 
   9   6   3        2.04        4.01      5.84 o 
  -6   7   3        8.88       14.94      7.02 o 
  -5   7   3       38.88       43.63      6.48 o 
  -4   7   3      379.04      372.45     10.15 o 
  -3   7   3       77.61       82.41      4.09 o 
  -2   7   3      953.35      934.25     11.58 o 
  -1   7   3       14.53       14.57      2.94 o 
   0   7   3      801.91      804.37     10.08 o 
   1   7   3      402.22      390.54      6.52 o 
   2   7   3      201.50      183.14      4.65 o 
   3   7   3      562.04      542.93     10.33 o 
   4   7   3       19.56       11.76      4.89 o 
   5   7   3      356.52      344.32      8.17 o 
   6   7   3      252.80      219.75      7.30 o 
   7   7   3       56.11       68.68      5.49 o 
   8   7   3      259.38      246.22      9.36 o 
   9   7   3       20.84       23.23      6.36 o 
  -5   8   3       16.81       24.27      6.76 o 
  -4   8   3       51.13       54.36      6.89 o 
  -3   8   3       82.85       94.68      4.91 o 
  -2   8   3        3.81       -1.27      3.53 o 
  -1   8   3      282.91      281.42      6.75 o 
   0   8   3      200.77      200.00      5.80 o 
   1   8   3      146.46      150.43      9.60 o 
   2   8   3     1064.74     1016.70     29.83 o 
   3   8   3        1.70        0.13      3.80 o 
   4   8   3     1408.01     1239.97     24.05 o 
   5   8   3      121.84      125.68      8.11 o 
   6   8   3      447.83      398.06     19.06 o 
   7   8   3      196.75      198.65     11.74 o 
   8   8   3       14.80        7.18      5.82 o 
  -4   9   3      216.12      235.20     10.28 o 
  -3   9   3        2.33        2.61     10.52 o 
  -2   9   3      356.93      372.15     10.56 o 
  -1   9   3       66.43       60.85     12.69 o 
   0   9   3      529.31      492.56     12.16 o 
   1   9   3      217.21      226.00     11.26 o 
   2   9   3      295.68      229.16      7.37 o 
   3   9   3      148.36      157.51     12.68 o 
   4   9   3        8.90       13.92      4.14 o 
   5   9   3       55.85       53.86      6.94 o 
   6   9   3      109.68      132.76      9.59 o 
   7   9   3        0.34       -1.31      5.30 o 
   8   9   3       31.65       37.76      6.81 o 
  -2  10   3        4.25        4.50      5.66 o 
  -1  10   3       14.61       20.80      5.59 o 
   0  10   3       10.29       16.81      5.35 o 
   1  10   3       10.89        5.28      5.04 o 
   2  10   3      170.47      188.22      7.44 o 
   3  10   3       25.08       30.46      5.01 o 
   4  10   3      178.85      160.32     10.22 o 
   5  10   3       57.54       57.59      8.67 o 
   6  10   3       12.30        8.86      8.18 o 
   0  11   3       10.50        2.43      6.00 o 
   1  11   3      176.85      183.03     10.47 o 
   2  11   3        5.58        8.62      5.75 o 
   3  11   3       83.69       73.59      6.79 o 
   4  11   3      169.68      166.67     10.90 o 
  -3  -9   4       83.91       74.91      7.03 o 
  -2  -9   4      122.40      130.10      7.76 o 
  -1  -9   4      361.65      366.02     15.07 o 
   0  -9   4       25.95       27.94      6.21 o 
   1  -9   4      332.73      340.76     10.90 o 
  -5  -8   4      692.05      719.92     17.78 o 
  -4  -8   4        0.21        3.88      9.95 o 
  -3  -8   4      759.10      786.65     20.40 o 
  -2  -8   4      127.85      126.34      6.69 o 
  -1  -8   4      362.14      401.09     10.18 o 
   0  -8   4      323.88      292.10      9.39 o 
   1  -8   4       61.79       60.18      5.76 o 
   2  -8   4      337.04      342.18      9.90 o 
   3  -8   4        7.54        7.64      5.43 o 
  -7  -7   4      220.12      231.27     13.76 o 
  -6  -7   4      265.61      270.50     14.09 o 
  -5  -7   4       22.19       26.71      5.51 o 
  -4  -7   4      608.79      582.31     12.79 o 
  -3  -7   4      212.23      209.70      8.01 o 
  -2  -7   4      693.53      641.71     12.22 o 
  -1  -7   4      643.41      662.29     12.06 o 
   0  -7   4       75.04       77.72      6.35 o 
   1  -7   4      947.90      929.13     22.16 o 
   2  -7   4       58.91       67.49      7.00 o 
   3  -7   4      412.53      383.43      9.88 o 
   4  -7   4      188.98      200.65     10.86 o 
   5  -7   4       34.04       39.27      6.41 o 
  -7  -6   4      180.99      175.51     11.95 o 
  -6  -6   4        1.73        2.20      6.49 o 
  -5  -6   4      508.33      538.48     15.36 o 
  -4  -6   4       47.99       53.62      7.30 o 
  -3  -6   4       79.99       92.67      5.30 o 
  -2  -6   4      583.50      572.68     10.56 o 
  -1  -6   4        4.14        9.19      5.45 o 
   0  -6   4      767.64      754.52      9.89 o 
   1  -6   4      149.63      150.20      6.12 o 
   2  -6   4      247.69      243.64      7.66 o 
   3  -6   4      563.39      548.06     13.15 o 
   4  -6   4       31.95       34.61      4.31 o 
   5  -6   4      353.64      339.01     11.70 o 
   6  -6   4       11.06       11.40      6.22 o 
  -8  -5   4      200.14      199.46     12.54 o 
  -7  -5   4        7.78       -3.56      7.13 o 
  -6  -5   4      177.64      171.29     10.06 o 
  -5  -5   4      292.43      278.38      9.50 o 
  -4  -5   4      329.43      338.18      8.14 o 
  -3  -5   4      700.55      698.29     11.56 o 
  -2  -5   4      250.91      248.04      8.50 o 
  -1  -5   4      627.07      607.09     13.58 o 
   0  -5   4       20.77       18.24      3.50 o 
   1  -5   4      982.86      997.77      9.68 o 
   2  -5   4      275.43      268.22      5.09 o 
   3  -5   4      225.68      240.02      8.57 o 
   4  -5   4      435.34      456.85      8.66 o 
   5  -5   4       23.60       24.10      3.95 o 
   6  -5   4      247.77      245.89      7.88 o 
   7  -5   4       78.70       84.82     16.56 o 
  -8  -4   4        0.70        5.67      7.95 o 
  -7  -4   4      556.83      523.22     16.62 o 
  -6  -4   4      123.41      123.19      8.77 o 
  -5  -4   4      542.98      545.27     14.92 o 
  -4  -4   4      474.73      448.40      9.87 o 
  -3  -4   4        0.68        0.12      3.01 o 
  -2  -4   4     1725.23     1673.83     20.70 o 
  -1  -4   4      127.89      116.20      4.64 o 
   0  -4   4     1363.30     1379.35     13.58 o 
   1  -4   4      961.49      937.90      8.88 o 
   2  -4   4      216.62      218.26      5.08 o 
   3  -4   4     1758.44     1769.80     16.31 o 
   4  -4   4        0.36        4.09      2.68 o 
   5  -4   4      477.10      481.44      7.28 o 
   6  -4   4      191.26      187.49      5.44 o 
   7  -4   4       92.22       88.42      6.18 o 
   8  -4   4       99.26      130.32     12.23 o 
  -9  -3   4        1.71       13.62      8.98 o 
  -8  -3   4      165.63      167.56     11.09 o 
  -7  -3   4      237.12      259.18     12.16 o 
  -6  -3   4       52.01       53.30      7.03 o 
  -5  -3   4     1286.89     1282.04     25.41 o 
  -4  -3   4        2.35        6.01      2.37 o 
  -3  -3   4     1285.45     1238.04     12.72 o 
  -2  -3   4      189.89      192.36      4.49 o 
  -1  -3   4      504.87      468.35      6.05 o 
   0  -3   4      931.36      856.27      9.30 o 
   1  -3   4      368.75      370.79      4.60 o 
   2  -3   4      892.09      829.40      7.83 o 
   3  -3   4       48.15       44.42      3.38 o 
   4  -3   4      816.56      825.67     10.07 o 
   5  -3   4      380.32      379.63      6.06 o 
   6  -3   4      268.19      262.53      5.75 o 
   7  -3   4      201.82      211.76      7.03 o 
   8  -3   4        1.07       -1.82      5.11 o 
  -9  -2   4      129.95      134.07     11.34 o 
  -8  -2   4       59.19       52.53     11.37 o 
  -7  -2   4      133.97      124.12      6.42 o 
  -6  -2   4      228.92      240.24      7.91 o 
  -5  -2   4        1.69        2.86      3.48 o 
  -4  -2   4      174.69      138.20      4.06 o 
  -3  -2   4      606.03      674.34      7.97 o 
  -2  -2   4      119.41       64.88      2.45 o 
  -1  -2   4      955.84      971.72     10.04 o 
   0  -2   4       16.41       12.15      3.91 o 
   1  -2   4     2181.74     2244.97     17.53 o 
   2  -2   4       84.27       87.09      3.34 o 
   3  -2   4     1842.87     1920.15     18.16 o 
   4  -2   4      455.39      442.27      6.47 o 
   5  -2   4      182.57      182.44      5.84 o 
   6  -2   4      973.74      942.26     10.09 o 
   7  -2   4        0.77        2.03      3.92 o 
   8  -2   4      445.34      440.34      9.49 o 
   9  -2   4       81.91       66.03      8.10 o 
  -9  -1   4       94.94      104.37     13.98 o 
  -8  -1   4       81.00       83.48      6.96 o 
  -7  -1   4      792.02      807.32     29.87 o 
  -6  -1   4       18.76       21.07      4.23 o 
  -5  -1   4     2105.06     2081.36     88.20 o 
  -4  -1   4      790.46      852.99     12.64 o 
  -3  -1   4     2152.18     2374.66     21.88 o 
  -2  -1   4     1360.70     1388.65     13.51 o 
  -1  -1   4      538.39      619.80      7.62 o 
   0  -1   4     1849.91     1890.66     17.43 o 
   1  -1   4        1.38        3.88      1.65 o 
   2  -1   4      612.86      567.69      5.32 o 
   3  -1   4      679.89      678.22      7.62 o 
   4  -1   4      262.12      248.40      4.51 o 
   5  -1   4      607.68      595.04      8.24 o 
   6  -1   4       57.77       56.17      5.16 o 
   7  -1   4      353.74      370.34      8.38 o 
   8  -1   4        2.47        8.25      5.75 o 
   9  -1   4      266.20      280.26     11.89 o 
  -9   0   4      251.30      215.66     12.29 o 
  -8   0   4      460.10      430.19     11.60 o 
  -7   0   4       65.41       51.94      5.55 o 
  -6   0   4     1186.40     1157.58     18.36 o 
  -5   0   4       77.48       68.61      6.11 o 
  -4   0   4      405.31      388.27      8.01 o 
  -3   0   4     1460.14     1481.31     21.68 o 
  -2   0   4       15.39       27.89      1.82 o 
  -1   0   4     2892.97     2967.94     26.41 o 
   0   0   4      506.75      594.18      8.00 o 
   1   0   4     2198.03     2281.50     20.58 o 
   2   0   4      636.54      603.01      6.36 o 
   3   0   4      990.04     1028.81     13.34 o 
   4   0   4      233.80      167.14      3.57 o 
   5   0   4      237.91      265.07      6.47 o 
   6   0   4      101.52       77.04      4.60 o 
   7   0   4       26.42       22.19      4.03 o 
   8   0   4       42.05       44.01      4.51 o 
   9   0   4       48.36       56.71      7.01 o 
  -9   1   4       12.48       18.77      7.01 o 
  -8   1   4       14.15       13.75      5.76 o 
  -7   1   4       88.49      106.52      6.50 o 
  -6   1   4      195.25      182.97     12.90 o 
  -5   1   4      379.41      376.18      9.32 o 
  -4   1   4     1444.24     1410.95     18.64 o 
  -3   1   4      400.24      443.78      8.02 o 
  -2   1   4     1892.96     1829.67     17.00 o 
  -1   1   4      155.90      166.23      6.59 o 
   0   1   4     1471.68     1452.91     24.87 o 
   1   1   4     1458.61     1505.60     25.62 o 
   2   1   4      111.84      223.77      7.06 o 
   3   1   4     1465.89     1358.83     24.21 o 
   4   1   4     1484.43     1813.86     31.64 o 
   5   1   4      752.37      714.85     16.36 o 
   6   1   4      879.78      898.73     20.09 o 
   7   1   4      221.65      207.17     11.23 o 
   8   1   4      454.66      449.38      8.52 o 
   9   1   4       16.69       12.65      4.58 o 
  10   1   4      143.39      151.24      9.45 o 
  -8   2   4      188.07      182.03      8.43 o 
  -7   2   4       26.33       37.96      6.02 o 
  -6   2   4      440.98      415.87     12.70 o 
  -5   2   4      162.21      162.34      6.35 o 
  -4   2   4       10.59       11.96      3.59 o 
  -3   2   4     1103.09     1060.15     15.14 o 
  -2   2   4      672.81      697.99      9.03 o 
  -1   2   4     1482.78     1475.82     17.01 o 
   0   2   4     4502.57     5154.84     54.69 o 
   1   2   4        3.98       10.74      1.67 o 
   2   2   4     6580.67     7534.67     79.27 o 
   3   2   4       82.79       91.07      3.25 o 
   4   2   4     1104.73     1113.50     14.24 o 
   5   2   4      183.87      179.79      5.45 o 
   6   2   4       68.83       64.87      3.90 o 
   7   2   4      274.74      278.64     11.84 o 
   8   2   4        8.84       21.75      7.50 o 
   9   2   4      148.12      169.78     14.53 o 
  10   2   4       16.20       14.81      7.25 o 
  -8   3   4       65.06       74.88      7.39 o 
  -7   3   4       35.71       43.03      6.24 o 
  -6   3   4      520.05      505.47     32.06 o 
  -5   3   4       26.35       33.93      4.56 o 
  -4   3   4     1205.29     1200.46     17.06 o 
  -3   3   4        1.81        6.32      2.11 o 
  -2   3   4     1724.36     1778.28     40.57 o 
  -1   3   4      653.52      582.08     11.63 o 
   0   3   4     1985.21     2386.41     26.60 o 
   1   3   4      508.55      432.81      5.56 o 
   2   3   4       10.29       29.22      2.38 o 
   3   3   4      455.35      391.50     14.61 o 
   4   3   4      517.99      516.59      8.21 o 
   5   3   4      514.96      514.16     15.76 o 
   6   3   4      220.39      206.31      4.74 o 
   7   3   4       41.57       47.09      3.45 o 
   8   3   4      288.80      306.16      8.53 o 
   9   3   4       48.17       46.36      6.51 o 
  10   3   4      227.22      224.39     12.42 o 
  -8   4   4       33.88       38.39     12.38 o 
  -7   4   4      135.68      146.09      8.08 o 
  -6   4   4       13.82       13.54      8.78 o 
  -5   4   4      242.55      232.89     10.64 o 
  -4   4   4       81.10       79.43      8.11 o 
  -3   4   4      627.52      604.10      9.02 o 
  -2   4   4      630.15      572.32      8.65 o 
  -1   4   4      196.66      191.62      3.79 o 
   0   4   4     2800.95     2884.19     26.91 o 
   1   4   4      184.96      192.79      5.27 o 
   2   4   4     3649.77     3799.67     33.07 o 
   3   4   4      257.26      243.73      5.31 o 
   4   4   4      231.74      253.41      5.72 o 
   5   4   4      662.30      644.39     20.30 o 
   6   4   4        8.84        9.59      2.74 o 
   7   4   4      558.59      541.20      8.21 o 
   8   4   4       15.48       16.45      3.77 o 
   9   4   4      227.30      229.80      7.37 o 
  10   4   4        5.54        9.15      6.98 o 
  -7   5   4        1.64        8.79     10.95 o 
  -6   5   4      270.47      281.18     19.99 o 
  -5   5   4      120.18      123.40      9.94 o 
  -4   5   4      243.42      245.61     13.08 o 
  -3   5   4      536.70      519.71     10.02 o 
  -2   5   4       84.38       98.45      4.70 o 
  -1   5   4     1116.73     1107.15     16.44 o 
   0   5   4       35.51       32.22      3.30 o 
   1   5   4      249.16      219.54      4.32 o 
   2   5   4     1369.16     1337.47     13.25 o 
   3   5   4       26.84       20.91      2.70 o 
   4   5   4     1032.32     1013.57     14.41 o 
   5   5   4        0.32        1.69      2.85 o 
   6   5   4      121.30      120.11      5.06 o 
   7   5   4       49.44       54.91      3.81 o 
   8   5   4       68.06       74.15      4.71 o 
   9   5   4       30.17       36.72      5.92 o 
  10   5   4       19.90       15.81      6.59 o 
  -6   6   4       46.61       41.56      8.28 o 
  -5   6   4       66.04       66.16      6.35 o 
  -4   6   4      155.41      161.28      8.64 o 
  -3   6   4       16.27       17.82      4.46 o 
  -2   6   4      321.59      315.27      5.92 o 
  -1   6   4       60.59       59.42      3.13 o 
   0   6   4      773.59      742.50      9.06 o 
   1   6   4      276.04      258.47      6.87 o 
   2   6   4      502.53      490.00      6.78 o 
   3   6   4      333.23      308.03      5.31 o 
   4   6   4        3.73        3.66      2.76 o 
   5   6   4      434.67      416.15      8.31 o 
   6   6   4       46.04       54.47      4.52 o 
   7   6   4      115.75      117.67      5.51 o 
   8   6   4       72.94       86.03      5.05 o 
   9   6   4        0.17       -2.36      4.73 o 
  -6   7   4      112.46      119.77      8.71 o 
  -5   7   4      191.61      197.70      8.83 o 
  -4   7   4       77.94       79.12      6.60 o 
  -3   7   4      435.60      440.12     10.85 o 
  -2   7   4        4.24        5.72      3.19 o 
  -1   7   4      517.07      522.50      8.04 o 
   0   7   4      106.16      104.10      3.75 o 
   1   7   4      210.72      202.98      5.10 o 
   2   7   4      458.34      438.16      6.84 o 
   3   7   4        5.81        7.68      2.52 o 
   4   7   4      221.44      239.14      6.83 o 
   5   7   4       38.28       50.61     10.41 o 
   6   7   4       32.84       31.76      4.65 o 
   7   7   4      143.21      157.01      6.48 o 
   8   7   4       20.69       24.40      5.63 o 
   9   7   4       69.33       69.13      6.91 o 
  -5   8   4        1.07        1.47      6.54 o 
  -4   8   4      201.13      226.28      9.36 o 
  -3   8   4      121.94      122.64      7.41 o 
  -2   8   4      124.75      139.99      5.29 o 
  -1   8   4      323.12      317.08      6.86 o 
   0   8   4        2.08       -1.42      3.03 o 
   1   8   4      386.31      373.82      6.94 o 
   2   8   4      142.84      130.30      4.37 o 
   3   8   4      175.03      190.40      5.39 o 
   4   8   4      185.88      162.13      5.84 o 
   5   8   4       94.99      113.61      7.81 o 
   6   8   4       68.92       90.05      7.95 o 
   7   8   4       27.62       15.35      6.56 o 
   8   8   4       62.00       81.45      9.42 o 
  -4   9   4       33.20       45.57      7.99 o 
  -3   9   4       39.19       43.17      7.15 o 
  -2   9   4      349.77      387.09      8.94 o 
  -1   9   4        4.94        1.28      3.84 o 
   0   9   4      606.59      584.57      9.52 o 
   1   9   4       44.80       51.19      4.68 o 
   2   9   4      314.10      273.44     11.68 o 
   3   9   4      198.94      198.75     10.27 o 
   4   9   4       59.11       59.05      5.08 o 
   5   9   4      189.00      194.75     10.83 o 
   6   9   4        0.11       -2.02      6.77 o 
   7   9   4      193.08      216.10     11.91 o 
  -2  10   4      280.80      255.27     13.57 o 
  -1  10   4      231.74      230.33     13.70 o 
   0  10   4        2.60        3.29      4.76 o 
   1  10   4      253.94      231.56      8.10 o 
   2  10   4       73.73       96.89      6.19 o 
   3  10   4       34.25       38.64      5.31 o 
   4  10   4       82.22       89.37      6.24 o 
   5  10   4        0.07        2.81      6.56 o 
   6  10   4       38.21       38.95      8.88 o 
   1  11   4       52.32       57.49      6.57 o 
   2  11   4       13.22       12.00      5.79 o 
   3  11   4       80.83       85.10     10.14 o 
   4  11   4        6.41        3.90      5.42 o 
  -4  -8   5       63.27       66.94      6.89 o 
  -3  -8   5      216.41      235.50      9.52 o 
  -2  -8   5       51.66       61.74      6.22 o 
  -1  -8   5      395.22      411.11     16.15 o 
   0  -8   5        2.63       -1.62      7.24 o 
   1  -8   5      365.14      373.04     17.57 o 
   2  -8   5       15.58       22.25      6.02 o 
  -6  -7   5       91.90       80.49     10.52 o 
  -5  -7   5      354.06      382.02     17.91 o 
  -4  -7   5      199.14      199.05     10.96 o 
  -3  -7   5      205.86      202.94      9.23 o 
  -2  -7   5      201.81      220.80      8.56 o 
  -1  -7   5        8.33       10.66      4.57 o 
   0  -7   5      307.11      294.60     13.62 o 
   1  -7   5       43.00       44.18      6.13 o 
   2  -7   5      336.68      322.85      9.28 o 
   3  -7   5      303.27      317.16     12.89 o 
   4  -7   5      270.84      229.96     13.64 o 
  -7  -6   5        8.40       16.85      9.38 o 
  -6  -6   5      284.01      272.99     13.97 o 
  -5  -6   5      175.08      185.84      7.56 o 
  -4  -6   5       37.65       41.40      5.27 o 
  -3  -6   5     1012.96      968.65     18.56 o 
  -2  -6   5        0.34        0.01      4.07 o 
  -1  -6   5     1125.44     1130.68     16.59 o 
   0  -6   5      109.41      125.59      5.58 o 
   1  -6   5      597.78      594.55     11.33 o 
   2  -6   5      274.86      291.99      8.69 o 
   3  -6   5      187.14      170.12     16.45 o 
   4  -6   5      174.58      186.15     11.11 o 
   5  -6   5        3.37       -0.21      8.70 o 
  -7  -5   5      164.37      161.37     11.44 o 
  -6  -5   5      297.81      290.54     13.52 o 
  -5  -5   5      216.78      210.43     11.44 o 
  -4  -5   5      493.63      514.61     10.57 o 
  -3  -5   5        3.28        2.23      3.73 o 
  -2  -5   5      290.59      306.24      7.63 o 
  -1  -5   5      563.23      548.07     10.21 o 
   0  -5   5       72.65       94.51      4.84 o 
   1  -5   5      532.40      557.12     10.24 o 
   2  -5   5       73.35       74.28      4.80 o 
   3  -5   5      538.86      554.68      7.85 o 
   4  -5   5      146.28      150.88      8.68 o 
   5  -5   5      390.09      387.57     16.82 o 
   6  -5   5      116.41      120.24      6.19 o 
  -8  -4   5      142.38      154.98     12.09 o 
  -7  -4   5       87.61       99.92      9.66 o 
  -6  -4   5       64.27       56.30      8.06 o 
  -5  -4   5      403.37      413.78     13.92 o 
  -4  -4   5       32.59       38.98      8.72 o 
  -3  -4   5     1216.04     1209.83     16.55 o 
  -2  -4   5      153.35      135.56      5.41 o 
  -1  -4   5      489.12      512.97      9.34 o 
   0  -4   5      760.02      707.52     11.05 o 
   1  -4   5      139.80      165.63      3.86 o 
   2  -4   5      832.50      808.32      9.87 o 
   3  -4   5       16.40       19.38      3.07 o 
   4  -4   5      193.35      188.25      4.88 o 
   5  -4   5      269.53      288.33      8.47 o 
   6  -4   5       62.00       61.95      5.17 o 
   7  -4   5      348.04      341.08     10.30 o 
  -8  -3   5       93.71       94.67     10.10 o 
  -7  -3   5      106.72      106.34      9.59 o 
  -6  -3   5      588.09      580.41     16.71 o 
  -5  -3   5       51.86       41.04      6.75 o 
  -4  -3   5      861.20      843.49     20.08 o 
  -3  -3   5      327.53      323.72      7.22 o 
  -2  -3   5      750.97      772.79      9.11 o 
  -1  -3   5     1584.82     1533.15     15.30 o 
   0  -3   5       69.50       71.53      2.80 o 
   1  -3   5     1152.92     1169.58     10.43 o 
   2  -3   5      582.07      633.59     12.88 o 
   3  -3   5     1054.20     1076.20     12.02 o 
   4  -3   5      568.95      536.99      7.96 o 
   5  -3   5      342.93      347.37      8.90 o 
   6  -3   5      313.70      314.15      9.44 o 
   7  -3   5       31.71       37.80      5.08 o 
   8  -3   5      265.62      257.57      9.50 o 
  -8  -2   5       11.37       11.84      8.18 o 
  -7  -2   5      300.03      302.19     13.15 o 
  -6  -2   5       51.96       46.71      4.89 o 
  -5  -2   5      605.92      553.38     37.62 o 
  -4  -2   5      624.62      624.37      8.07 o 
  -3  -2   5      502.28      500.33      9.17 o 
  -2  -2   5     1696.56     1745.68     17.03 o 
  -1  -2   5       32.52       40.91      2.42 o 
   0  -2   5     2565.69     2769.29     25.33 o 
   1  -2   5      186.99      192.16      4.02 o 
   2  -2   5      698.73      702.61      6.85 o 
   3  -2   5      259.27      232.67      4.65 o 
   4  -2   5       15.73       15.65      2.64 o 
   5  -2   5      956.49      940.61     34.88 o 
   6  -2   5        7.86        5.70      4.24 o 
   7  -2   5      476.24      464.64      9.18 o 
   8  -2   5       48.48       54.55      5.41 o 
  -8  -1   5       86.95       96.88      7.35 o 
  -7  -1   5        2.88        4.37      5.15 o 
  -6  -1   5      167.57      172.50      7.01 o 
  -5  -1   5      104.63      101.03      5.17 o 
  -4  -1   5      252.10      252.76      6.90 o 
  -3  -1   5      617.68      570.85      9.49 o 
  -2  -1   5       21.35       27.19      2.32 o 
  -1  -1   5      980.29      922.12      9.91 o 
   0  -1   5      460.87      470.21      6.80 o 
   1  -1   5      392.20      370.14      5.30 o 
   2  -1   5     2188.01     2283.54     21.09 o 
   3  -1   5      273.32      284.76      4.57 o 
   4  -1   5     1250.43     1255.12     16.38 o 
   5  -1   5       47.69       53.45      4.46 o 
   6  -1   5      575.54      555.16     10.84 o 
   7  -1   5      458.46      424.83     10.26 o 
   8  -1   5      176.33      185.86      8.76 o 
   9  -1   5      146.26      139.59     11.02 o 
  -8   0   5       45.08       46.40      7.04 o 
  -7   0   5      386.47      393.60     10.55 o 
  -6   0   5      163.30      167.42      6.94 o 
  -5   0   5      333.53      322.85      8.56 o 
  -4   0   5     1026.55     1008.15     25.64 o 
  -3   0   5       91.12      101.64      4.02 o 
  -2   0   5     2421.45     2462.93     22.75 o 
  -1   0   5      224.10      202.52      3.91 o 
   0   0   5     2222.99     2443.21     22.34 o 
   1   0   5      933.63      925.79     15.83 o 
   2   0   5      310.91      348.46      4.94 o 
   3   0   5     1451.09     1488.86     17.11 o 
   4   0   5        4.24        1.59      1.82 o 
   5   0   5     1018.80     1025.53     14.62 o 
   6   0   5       92.64      105.29      5.29 o 
   7   0   5       38.13       42.05      4.97 o 
   8   0   5      203.42      214.99      8.41 o 
   9   0   5       17.94        9.58      5.08 o 
  -8   1   5      154.32      155.73      8.29 o 
  -7   1   5      242.76      229.57      8.68 o 
  -6   1   5       97.24       95.12      5.96 o 
  -5   1   5      674.98      667.16     17.88 o 
  -4   1   5        2.05       -0.53      3.65 o 
  -3   1   5      869.52      785.41     12.10 o 
  -2   1   5      395.74      410.88      5.62 o 
  -1   1   5     1172.82     1205.46     12.09 o 
   0   1   5      531.56      464.53     11.02 o 
   1   1   5      814.37      902.88     17.41 o 
   2   1   5      587.97      473.86     11.32 o 
   3   1   5      258.34      366.93     10.27 o 
   4   1   5      738.00      692.15     11.97 o 
   5   1   5      170.11      134.80      7.50 o 
   6   1   5      392.62      385.94     13.13 o 
   7   1   5      435.80      423.15      9.53 o 
   8   1   5       46.00       42.51      6.06 o 
   9   1   5       94.22      105.61      6.00 o 
  -8   2   5      117.83      119.52      8.63 o 
  -7   2   5       38.75       52.77     11.13 o 
  -6   2   5      247.24      248.60      8.78 o 
  -5   2   5       23.79       16.25      4.50 o 
  -4   2   5      580.65      558.18     10.60 o 
  -3   2   5       89.16       80.41      4.55 o 
  -2   2   5       51.12       25.90      4.99 o 
  -1   2   5      215.35      167.68      5.68 o 
   0   2   5      310.74      450.31      6.97 o 
   1   2   5      844.20      711.59     10.13 o 
   2   2   5      316.84      373.80      9.80 o 
   3   2   5      996.85      969.75     12.88 o 
   4   2   5      748.05      716.12     15.28 o 
   5   2   5      230.42      228.89      6.04 o 
   6   2   5      891.66      867.81     19.90 o 
   7   2   5       44.73       40.83      7.36 o 
   8   2   5      368.92      371.20     14.98 o 
   9   2   5      117.48      119.37      6.00 o 
  10   2   5       67.73       70.19     12.84 o 
  -8   3   5       39.88       49.24      7.50 o 
  -7   3   5      218.23      220.26      9.11 o 
  -6   3   5        1.01       -2.47      4.94 o 
  -5   3   5      252.23      263.02      8.49 o 
  -4   3   5      817.97      831.83     36.95 o 
  -3   3   5       29.78       15.61      6.07 o 
  -2   3   5     3044.27     3277.91     36.09 o 
  -1   3   5        5.85       14.57      1.98 o 
   0   3   5     1438.01     1481.05     14.02 o 
   1   3   5      462.59      497.20      5.91 o 
   2   3   5      496.58      468.15      5.59 o 
   3   3   5      883.22      854.85     11.72 o 
   4   3   5      197.84      200.49      9.21 o 
   5   3   5      693.77      667.02     13.81 o 
   6   3   5       19.17       14.78      3.66 o 
   7   3   5      169.05      178.95      6.65 o 
   8   3   5       69.05       57.75      8.48 o 
   9   3   5      109.42      100.43     10.62 o 
  10   3   5       12.31       17.39      7.53 o 
  -7   4   5       12.83        4.67      6.73 o 
  -6   4   5      762.95      712.00     14.27 o 
  -5   4   5      324.50      296.85     12.87 o 
  -4   4   5     1018.23     1033.62     24.38 o 
  -3   4   5      481.95      446.90     14.86 o 
  -2   4   5       67.55       73.50      3.48 o 
  -1   4   5      693.80      674.22      9.24 o 
   0   4   5       60.12       57.71      3.12 o 
   1   4   5      925.16      880.06      9.37 o 
   2   4   5       13.96       10.90      1.83 o 
   3   4   5      196.08      192.13      7.45 o 
   4   4   5      608.05      569.32      9.38 o 
   5   4   5       33.45       31.54      3.36 o 
   6   4   5      546.38      526.83      9.81 o 
   7   4   5      993.34      994.43     16.02 o 
   8   4   5       59.82       56.30      5.73 o 
   9   4   5     1191.40     1177.83     32.65 o 
  10   4   5        0.07        5.65      7.30 o 
  -7   5   5      105.09      111.37      8.81 o 
  -6   5   5        2.00       -0.85      5.91 o 
  -5   5   5       61.29       62.01     10.93 o 
  -4   5   5      437.08      434.83     16.43 o 
  -3   5   5        0.18        2.20      6.94 o 
  -2   5   5     1028.94     1038.66     14.53 o 
  -1   5   5       64.83       66.54      5.06 o 
   0   5   5      401.30      383.24      5.81 o 
   1   5   5      978.64      969.47     10.49 o 
   2   5   5      495.91      471.76      6.38 o 
   3   5   5     2136.10     2106.86     19.73 o 
   4   5   5      101.49      118.21      4.79 o 
   5   5   5     2603.45     2608.21     69.60 o 
   6   5   5      111.71      110.97      5.00 o 
   7   5   5     1422.14     1448.63     19.97 o 
   8   5   5      116.21      122.95      6.39 o 
   9   5   5       47.51       33.43     10.70 o 
  -6   6   5       89.70       98.09      6.24 o 
  -5   6   5      324.31      313.32     10.47 o 
  -4   6   5        5.77        4.36      4.98 o 
  -3   6   5      347.26      362.59      9.49 o 
  -2   6   5      335.84      343.52      8.47 o 
  -1   6   5      268.50      272.52      7.67 o 
   0   6   5      428.98      422.86      6.65 o 
   1   6   5      133.41      124.07      3.79 o 
   2   6   5      119.21      122.92      3.67 o 
   3   6   5       60.94       54.49      8.91 o 
   4   6   5      175.40      172.66      8.20 o 
   5   6   5       22.30       24.08      3.58 o 
   6   6   5       20.26       23.49      6.12 o 
   7   6   5      166.13      181.49      7.52 o 
   8   6   5        1.89       -2.40      4.79 o 
   9   6   5      211.18      213.99      8.73 o 
  -5   7   5        0.61        4.68      6.47 o 
  -4   7   5      206.03      222.07      8.63 o 
  -3   7   5       63.89       69.93      6.23 o 
  -2   7   5      102.35      104.35      4.24 o 
  -1   7   5      102.47       96.21      3.86 o 
   0   7   5       10.28       10.44      3.38 o 
   1   7   5       80.05       82.35      3.64 o 
   2   7   5       30.77       36.07      2.92 o 
   3   7   5       65.78       70.93      3.46 o 
   4   7   5      129.70      119.72      5.16 o 
   5   7   5      109.73      125.26      5.54 o 
   6   7   5      197.06      199.86      7.55 o 
   7   7   5       10.42       12.55      5.08 o 
   8   7   5       34.18       24.12      7.08 o 
   9   7   5       75.62       92.58     10.15 o 
  -4   8   5        8.67        1.14      8.74 o 
  -3   8   5      177.51      179.48      8.75 o 
  -2   8   5      236.76      221.26     12.52 o 
  -1   8   5       37.61       32.16      3.71 o 
   0   8   5      410.78      420.09      8.20 o 
   1   8   5        6.24        5.41      3.10 o 
   2   8   5      279.39      274.56      6.23 o 
   3   8   5      117.38      117.57      6.77 o 
   4   8   5       74.30       67.71      6.35 o 
   5   8   5      254.99      266.97      8.28 o 
   6   8   5       12.23       16.81      5.91 o 
   7   8   5      224.47      240.22     12.38 o 
   8   8   5       25.55       24.68      8.60 o 
  -3   9   5      167.71      178.49      8.93 o 
  -2   9   5        2.31       -2.87      5.74 o 
  -1   9   5      175.91      167.34      5.80 o 
   0   9   5       88.78       98.40      5.95 o 
   1   9   5      146.07      142.24      5.23 o 
   2   9   5      165.92      154.28      5.18 o 
   3   9   5      140.19      121.98      6.01 o 
   4   9   5      157.69      159.75      8.38 o 
   5   9   5       19.02       15.12      5.98 o 
   6   9   5       84.89       73.43      8.65 o 
   7   9   5       30.57       26.67      8.51 o 
  -2  10   5       79.14       76.67      8.01 o 
  -1  10   5       18.97       18.88      5.49 o 
   0  10   5       45.23       61.25      5.98 o 
   1  10   5       13.25       21.07      5.46 o 
   2  10   5        2.59       -0.60      4.71 o 
   3  10   5      125.32      145.02      6.88 o 
   4  10   5       12.04        6.92      4.95 o 
   5  10   5      227.56      202.02     11.20 o 
   6  10   5       62.35       59.23      8.56 o 
   1  11   5       39.21       42.16      6.43 o 
   2  11   5      109.22       96.00      7.01 o 
   3  11   5        5.44        1.94      5.64 o 
   4  11   5       33.02       36.02      6.02 o 
  -2  -8   6      225.01      228.57     13.22 o 
  -1  -8   6        5.83       11.63      9.05 o 
   0  -8   6      297.78      322.89     15.02 o 
  -4  -7   6       46.94       52.31      6.55 o 
  -3  -7   6      422.66      437.63     35.13 o 
  -2  -7   6       16.37       15.21      5.34 o 
  -1  -7   6      403.31      390.70     15.59 o 
   0  -7   6      254.70      269.61     14.11 o 
   1  -7   6       78.70       94.95     10.55 o 
   2  -7   6      431.81      363.37     16.36 o 
   3  -7   6       26.33        9.19      9.40 o 
  -6  -6   6      120.30      138.64     11.56 o 
  -5  -6   6       42.71       38.79      8.79 o 
  -4  -6   6      423.29      468.05     16.91 o 
  -3  -6   6        0.83       -2.64      5.29 o 
  -2  -6   6      494.92      503.71     10.92 o 
  -1  -6   6      240.15      239.13     10.28 o 
   0  -6   6      410.78      370.05     13.88 o 
   1  -6   6      903.80      808.18     21.24 o 
   2  -6   6      100.80       76.81      8.93 o 
   3  -6   6      930.98      840.65     22.76 o 
   4  -6   6       16.35        9.45      9.12 o 
  -6  -5   6       29.04       33.35      8.86 o 
  -5  -5   6      334.67      295.37     12.77 o 
  -4  -5   6       13.44       18.14      5.05 o 
  -3  -5   6      817.02      775.43     13.39 o 
  -2  -5   6      223.58      248.94      7.95 o 
  -1  -5   6     1091.79      996.35     15.18 o 
   0  -5   6      493.94      541.88     12.12 o 
   1  -5   6      139.01      118.20      9.09 o 
   2  -5   6      827.73      844.28     13.70 o 
   3  -5   6       99.16       99.94      9.00 o 
   4  -5   6      300.14      296.32      9.55 o 
   5  -5   6      291.92      296.56      8.49 o 
   6  -5   6        8.95       13.64      5.75 o 
  -7  -4   6       22.41       27.94      8.91 o 
  -6  -4   6      220.87      237.90     13.01 o 
  -5  -4   6       11.63       16.52      7.08 o 
  -4  -4   6      222.84      260.26      7.99 o 
  -3  -4   6       47.02       47.72      4.57 o 
  -2  -4   6       10.12        6.87      3.74 o 
  -1  -4   6      613.20      684.02     11.55 o 
   0  -4   6       93.84       93.43      4.80 o 
   1  -4   6      719.97      709.04     17.53 o 
   2  -4   6      326.64      326.96      6.43 o 
   3  -4   6      116.33      115.84      9.96 o 
   4  -4   6      672.90      641.54     24.25 o 
   5  -4   6        0.81       -0.02      4.19 o 
   6  -4   6      279.47      291.17     18.22 o 
   7  -4   6        0.47       -0.35      5.48 o 
  -7  -3   6      218.86      223.37     12.38 o 
  -6  -3   6       78.15       75.71      8.74 o 
  -5  -3   6      114.85      134.07      8.60 o 
  -4  -3   6      675.23      662.58     16.99 o 
  -3  -3   6      238.68      252.69      7.20 o 
  -2  -3   6      838.04      776.29     20.09 o 
  -1  -3   6      104.88      105.70      3.63 o 
   0  -3   6      657.87      660.56      8.51 o 
   1  -3   6      221.47      229.07      5.08 o 
   2  -3   6      794.75      840.65     10.88 o 
   3  -3   6      497.89      515.31     10.45 o 
   4  -3   6       48.64       43.81      5.12 o 
   5  -3   6      116.31      120.46      6.50 o 
   6  -3   6       55.86       56.84      5.11 o 
   7  -3   6       45.22       29.90      9.91 o 
  -8  -2   6      261.56      244.53     14.41 o 
  -7  -2   6       25.79       30.54      8.34 o 
  -6  -2   6      558.36      594.40     17.27 o 
  -5  -2   6      202.37      203.47     10.69 o 
  -4  -2   6      287.44      273.84     11.26 o 
  -3  -2   6      581.66      572.62      8.48 o 
  -2  -2   6       20.35       21.76      3.56 o 
  -1  -2   6     1941.36     1984.47     19.29 o 
   0  -2   6      234.00      212.50      4.75 o 
   1  -2   6      937.03      957.45     14.47 o 
   2  -2   6     1278.30     1282.56     23.13 o 
   3  -2   6       54.13       55.33      4.18 o 
   4  -2   6     1516.25     1532.68     47.63 o 
   5  -2   6      787.22      790.34     20.44 o 
   6  -2   6      149.81      150.48     11.24 o 
   7  -2   6      987.43      905.28     13.22 o 
   8  -2   6        2.92        1.31      5.16 o 
  -8  -1   6       30.46       30.14      9.35 o 
  -7  -1   6      122.28      126.39     12.56 o 
  -6  -1   6      438.78      421.13     10.56 o 
  -5  -1   6        7.57        7.25      4.24 o 
  -4  -1   6     1220.09     1228.47     17.36 o 
  -3  -1   6       28.83       28.66      2.90 o 
  -2  -1   6      953.99      949.94     10.73 o 
  -1  -1   6      513.13      550.46      8.29 o 
   0  -1   6      481.96      491.67      6.71 o 
   1  -1   6     2444.90     2524.77     23.53 o 
   2  -1   6      237.03      271.12      4.97 o 
   3  -1   6     2307.34     2291.40     27.40 o 
   4  -1   6      157.31      158.80      6.16 o 
   5  -1   6     1161.10     1177.21     17.00 o 
   6  -1   6      392.21      383.21      9.61 o 
   7  -1   6      182.16      165.92      7.20 o 
   8  -1   6      142.08      143.87      6.48 o 
  -8   0   6      124.03      122.17     13.90 o 
  -7   0   6      107.66      113.67      7.35 o 
  -6   0   6       50.44       51.21      7.04 o 
  -5   0   6      258.13      252.97      8.08 o 
  -4   0   6       17.34       12.90      4.07 o 
  -3   0   6      284.62      277.28      7.03 o 
  -2   0   6      321.16      313.55      5.53 o 
  -1   0   6      527.76      525.27      8.11 o 
   0   0   6      502.83      477.97      6.54 o 
   1   0   6      127.98      130.29      4.71 o 
   2   0   6     1404.58     1392.43     20.39 o 
   3   0   6      126.21      128.67      3.80 o 
   4   0   6      874.50      899.85     13.30 o 
   5   0   6      462.02      453.45     12.86 o 
   6   0   6       32.15       35.46      8.43 o 
   7   0   6      531.20      496.45     11.68 o 
   8   0   6        0.17       -2.69      5.37 o 
   9   0   6       99.11       93.86      6.46 o 
  -8   1   6      113.32      125.58     12.31 o 
  -7   1   6       54.55       57.19      6.81 o 
  -6   1   6      499.55      506.97     11.63 o 
  -5   1   6       11.92       14.31      4.53 o 
  -4   1   6      893.35      863.75     13.90 o 
  -3   1   6      384.64      356.23      8.05 o 
  -2   1   6      761.45      812.32     11.38 o 
  -1   1   6     1037.72     1042.70     11.19 o 
   0   1   6      136.28      150.36      3.86 o 
   1   1   6     1771.76     1837.61     32.09 o 
   2   1   6       72.58       62.30      5.13 o 
   3   1   6      385.30      356.48     10.83 o 
   4   1   6      542.20      538.92     14.13 o 
   5   1   6        1.74        4.08      5.34 o 
   6   1   6      224.91      235.81      7.25 o 
   7   1   6       77.18       73.58      9.46 o 
   8   1   6       54.23       62.30      6.16 o 
   9   1   6       85.09       84.58      7.25 o 
  -7   2   6      292.30      284.91     10.90 o 
  -6   2   6       16.06       17.26      5.51 o 
  -5   2   6      633.45      596.02     12.09 o 
  -4   2   6      163.48      152.90      6.23 o 
  -3   2   6      332.03      328.77     15.45 o 
  -2   2   6      741.54      722.58     12.71 o 
  -1   2   6       47.01       61.29      5.67 o 
   0   2   6     1245.27     1227.48     23.42 o 
   1   2   6      291.74      292.60      5.03 o 
   2   2   6      826.86      811.82     17.73 o 
   3   2   6     1168.08     1189.04     23.16 o 
   4   2   6      186.10      192.92      8.44 o 
   5   2   6      816.16      806.05     18.66 o 
   6   2   6        5.46        5.84      5.79 o 
   7   2   6      269.64      265.70     12.77 o 
   8   2   6        4.66       -3.68      7.92 o 
   9   2   6       47.07       50.68      6.80 o 
  -7   3   6        1.79       -3.30      7.66 o 
  -6   3   6       14.36       22.51      5.79 o 
  -5   3   6       52.02       53.65      5.60 o 
  -4   3   6       15.74       16.99      4.56 o 
  -3   3   6      355.31      314.51     14.41 o 
  -2   3   6       12.64       15.93      2.41 o 
  -1   3   6      817.20      756.01     10.66 o 
   0   3   6      234.02      227.89      6.97 o 
   1   3   6     1308.55     1376.08     15.13 o 
   2   3   6      854.12      855.67     14.60 o 
   3   3   6       87.79      100.27      6.97 o 
   4   3   6      777.67      750.21     18.25 o 
   5   3   6      221.75      223.35      6.69 o 
   6   3   6      419.34      432.32      9.22 o 
   7   3   6      171.17      179.73     10.31 o 
   8   3   6      214.02      219.36     13.27 o 
   9   3   6       64.27       52.97     10.31 o 
  -7   4   6       26.66       24.36      7.78 o 
  -6   4   6      211.53      212.21     19.21 o 
  -5   4   6       37.36       33.72      5.84 o 
  -4   4   6      260.51      257.65     12.75 o 
  -3   4   6       12.61        9.45      6.56 o 
  -2   4   6      533.11      518.20     15.54 o 
  -1   4   6      190.12      172.15      4.98 o 
   0   4   6      315.87      303.00      9.21 o 
   1   4   6      919.55      912.64     14.90 o 
   2   4   6       32.86       37.93      2.36 o 
   3   4   6     1023.36     1046.91     14.26 o 
   4   4   6       38.62       38.19      3.42 o 
   5   4   6        5.35       -1.26      7.89 o 
   6   4   6        3.49        7.14      3.55 o 
   7   4   6      200.35      195.20     11.75 o 
   8   4   6        8.48        5.00      4.81 o 
   9   4   6       54.99       52.31     10.34 o 
  -6   5   6       20.26       27.71      7.23 o 
  -5   5   6      346.08      333.08     10.69 o 
  -4   5   6        0.50       -3.87      7.73 o 
  -3   5   6      434.23      419.39     15.56 o 
  -2   5   6       53.18       51.84      4.55 o 
  -1   5   6      335.92      332.72      9.74 o 
   0   5   6      477.57      457.85      6.61 o 
   1   5   6       39.86       40.73      2.64 o 
   2   5   6      156.01      151.10      4.01 o 
   3   5   6     1001.49     1031.97     11.14 o 
   4   5   6        6.32        8.11      3.14 o 
   5   5   6     1870.54     1899.38     26.74 o 
   6   5   6       13.22        9.15      4.07 o 
   7   5   6      421.40      431.84     23.93 o 
   8   5   6        7.44        6.45      8.19 o 
   9   5   6       82.90       93.17      7.37 o 
  -6   6   6       86.25       89.83      6.62 o 
  -5   6   6        0.04        1.47      4.88 o 
  -4   6   6      119.66      118.08      7.01 o 
  -3   6   6      132.36      138.99      6.59 o 
  -2   6   6      247.42      227.86      7.81 o 
  -1   6   6     1079.20     1060.36     14.89 o 
   0   6   6        8.04        5.98      2.54 o 
   1   6   6     4111.93     4162.39     37.25 o 
   2   6   6      438.55      425.71      6.73 o 
   3   6   6     3925.18     3917.60     35.16 o 
   4   6   6      566.52      578.08     10.35 o 
   5   6   6      293.18      294.59      7.80 o 
   6   6   6      316.75      323.66     16.04 o 
   7   6   6       12.18       10.98      4.88 o 
   8   6   6       60.13       67.40      8.18 o 
   9   6   6       15.46       23.00      6.63 o 
  -5   7   6      170.68      166.11     12.75 o 
  -4   7   6       74.60       90.71      7.32 o 
  -3   7   6      433.64      409.04     10.97 o 
  -2   7   6      231.91      230.57      8.51 o 
  -1   7   6      796.82      777.69     10.35 o 
   0   7   6      495.41      492.20     11.94 o 
   1   7   6      281.22      283.59      5.91 o 
   2   7   6      129.46      134.68      5.07 o 
   3   7   6      251.90      248.96      5.70 o 
   4   7   6        1.27       -1.85      3.70 o 
   5   7   6      458.48      467.07      9.81 o 
   6   7   6       38.04       40.04      5.17 o 
   7   7   6       79.55       77.75      6.27 o 
   8   7   6       69.43       70.52      6.92 o 
  -4   8   6        1.64       -3.40      6.80 o 
  -3   8   6       76.36       62.51      7.06 o 
  -2   8   6        5.13        8.86      5.61 o 
  -1   8   6       13.55       10.32      4.40 o 
   0   8   6       55.16       54.15      5.63 o 
   1   8   6      146.37      142.69      5.05 o 
   2   8   6      155.73      165.83      6.29 o 
   3   8   6      117.44      105.56      6.84 o 
   4   8   6      125.06      131.72      7.95 o 
   5   8   6       11.38       15.59      4.49 o 
   6   8   6       93.98       96.39      6.07 o 
   7   8   6       14.45       21.35      7.03 o 
   8   8   6       32.56       39.87      8.39 o 
  -3   9   6        0.34       -3.40      6.80 o 
  -2   9   6      184.91      193.59      8.96 o 
  -1   9   6        1.29        5.45      5.88 o 
   0   9   6      156.64      151.06      8.06 o 
   1   9   6       93.64      107.53      4.89 o 
   2   9   6       15.84       12.80      3.80 o 
   3   9   6      271.93      274.17      6.86 o 
   4   9   6       15.19       20.29      4.78 o 
   5   9   6       61.23       62.56      7.71 o 
   6   9   6       19.74       26.49      7.62 o 
   7   9   6        1.17       -1.29      7.22 o 
  -1  10   6       82.57       91.50      9.89 o 
   0  10   6      172.33      168.26      6.71 o 
   1  10   6       15.04        9.44      5.20 o 
   2  10   6      170.21      164.75      7.21 o 
   3  10   6       33.64       29.57      5.07 o 
   4  10   6       34.47       32.53      5.39 o 
   5  10   6       90.94       92.07      8.63 o 
   6  10   6        1.94       -3.94      7.88 o 
  -2  -7   7      206.40      200.28     12.59 o 
  -1  -7   7      282.93      299.90     14.25 o 
   0  -7   7       76.20       85.06      9.96 o 
   1  -7   7      455.67      495.28     18.87 o 
  -4  -6   7       39.28       52.17      9.23 o 
  -3  -6   7      226.45      244.68      9.31 o 
  -2  -6   7      348.79      305.96      9.57 o 
  -1  -6   7       18.04       24.70      8.34 o 
   0  -6   7      531.14      529.15     17.11 o 
   1  -6   7      102.63       83.02     10.15 o 
   2  -6   7      306.93      346.12     15.21 o 
   3  -6   7      148.24      132.05     11.23 o 
  -5  -5   7      119.18      116.91     10.66 o 
  -4  -5   7      384.73      382.31     15.05 o 
  -3  -5   7      587.80      548.92     32.60 o 
  -2  -5   7      175.71      180.30      7.18 o 
  -1  -5   7      797.19      744.73     13.22 o 
   0  -5   7        6.94        1.95      6.52 o 
   1  -5   7      524.83      458.04     15.56 o 
   2  -5   7      121.11      142.60     10.10 o 
   3  -5   7      119.07      112.29     10.66 o 
   4  -5   7      259.45      251.59     13.88 o 
   5  -5   7       22.06       26.72      9.96 o 
  -6  -4   7       15.94       11.41      8.77 o 
  -5  -4   7      573.65      534.87     17.37 o 
  -4  -4   7      197.54      182.42     10.43 o 
  -3  -4   7      167.93      162.30      6.70 o 
  -2  -4   7     1157.67     1138.74     16.71 o 
  -1  -4   7        4.56        8.04      4.30 o 
   0  -4   7     1021.18     1025.75     15.17 o 
   1  -4   7      439.02      461.25     15.45 o 
   2  -4   7      321.47      338.66     14.23 o 
   3  -4   7      684.45      705.65     17.78 o 
   4  -4   7       27.39       14.60      5.70 o 
   5  -4   7      373.53      395.95      9.34 o 
   6  -4   7      121.04      118.11      6.79 o 
  -7  -3   7        9.97       -3.42      8.91 o 
  -6  -3   7       60.36       83.84      9.82 o 
  -5  -3   7      213.92      244.04     12.68 o 
  -4  -3   7       92.08      100.90      8.72 o 
  -3  -3   7      470.75      487.55     10.04 o 
  -2  -3   7       64.48       67.47      4.95 o 
  -1  -3   7      329.86      353.74      8.25 o 
   0  -3   7      756.12      733.09      9.58 o 
   1  -3   7       62.55       72.03      4.75 o 
   2  -3   7      571.59      578.35     11.10 o 
   3  -3   7       19.01       18.48      5.30 o 
   4  -3   7      774.04      770.29     14.10 o 
   5  -3   7        2.10       11.24      5.15 o 
   6  -3   7      917.80      818.64     15.68 o 
   7  -3   7        4.87        3.63      5.39 o 
  -7  -2   7       69.24       64.69      9.98 o 
  -6  -2   7      162.28      142.83     10.52 o 
  -5  -2   7       14.92       20.02      7.27 o 
  -4  -2   7      447.61      438.91     14.18 o 
  -3  -2   7      113.34      116.07      5.32 o 
  -2  -2   7      924.25      920.08     11.05 o 
  -1  -2   7      249.37      251.44      5.63 o 
   0  -2   7      220.20      226.09      7.99 o 
   1  -2   7      284.19      290.51      5.78 o 
   2  -2   7      180.55      188.78      6.54 o 
   3  -2   7       13.46       10.73      4.10 o 
   4  -2   7      316.57      308.26     10.49 o 
   5  -2   7      130.73      118.00      6.49 o 
   6  -2   7        6.36        8.32      5.67 o 
   7  -2   7       24.06       23.28      6.64 o 
  -7  -1   7      141.58      137.49     10.90 o 
  -6  -1   7       54.18       51.44      6.76 o 
  -5  -1   7      690.31      670.95     12.81 o 
  -4  -1   7        2.80       -0.62      4.15 o 
  -3  -1   7      640.87      625.26     11.16 o 
  -2  -1   7      509.52      511.44      7.68 o 
  -1  -1   7       25.57       33.17      3.07 o 
   0  -1   7      875.65      845.33     10.15 o 
   1  -1   7      900.36      956.94     10.95 o 
   2  -1   7       97.53      103.39      3.53 o 
   3  -1   7     2556.94     2584.41     30.96 o 
   4  -1   7       69.55       64.63      4.91 o 
   5  -1   7      954.17      994.33     23.11 o 
   6  -1   7       41.56       46.83      5.63 o 
   7  -1   7      183.99      174.87     19.62 o 
   8  -1   7        7.40        6.56      6.69 o 
  -7   0   7        4.20        5.67      5.98 o 
  -6   0   7      272.80      296.72     10.02 o 
  -5   0   7      162.86      150.48      6.50 o 
  -4   0   7      438.61      434.51     22.76 o 
  -3   0   7     1769.52     1823.61     23.66 o 
  -2   0   7       98.52      100.27      3.84 o 
  -1   0   7     4243.42     4396.83     39.59 o 
   0   0   7      509.12      527.71      8.67 o 
   1   0   7     3796.38     3986.07     36.08 o 
   2   0   7      635.05      618.61      8.03 o 
   3   0   7      587.96      618.19     11.13 o 
   4   0   7      305.46      285.81      7.60 o 
   5   0   7        5.07        5.51      4.03 o 
   6   0   7      434.69      427.65     10.07 o 
   7   0   7        9.53        4.47      5.35 o 
   8   0   7      122.01      121.32      7.79 o 
  -7   1   7      143.30      133.09      9.68 o 
  -6   1   7        9.17        5.75      5.40 o 
  -5   1   7      523.94      527.09     12.23 o 
  -4   1   7      150.31      144.48      9.53 o 
  -3   1   7      807.21      831.58     13.55 o 
  -2   1   7      700.18      675.15      8.81 o 
  -1   1   7      126.38      153.52      8.41 o 
   0   1   7      691.85      664.96      9.93 o 
   1   1   7      313.23      289.56      5.51 o 
   2   1   7      153.47      145.07      5.58 o 
   3   1   7     1299.72     1316.21     18.99 o 
   4   1   7       53.08       56.74      4.52 o 
   5   1   7      610.14      585.05     20.16 o 
   6   1   7       68.73       60.99      5.26 o 
   7   1   7      243.13      243.21     20.53 o 
   8   1   7      359.68      334.68     10.13 o 
   9   1   7       62.16       60.51      7.50 o 
  -7   2   7        0.79       -3.18      6.36 o 
  -6   2   7      187.32      180.35      8.20 o 
  -5   2   7       25.74       26.24      5.37 o 
  -4   2   7      128.06      125.75      9.25 o 
  -3   2   7      591.14      571.91     16.82 o 
  -2   2   7        1.52        1.09      3.74 o 
  -1   2   7     1154.95     1166.70     15.32 o 
   0   2   7      268.65      244.49      9.94 o 
   1   2   7      539.16      554.18     14.20 o 
   2   2   7      419.31      428.95     12.61 o 
   3   2   7        0.23        1.01      4.76 o 
   4   2   7      391.29      393.49     12.73 o 
   5   2   7       90.74       98.70      7.78 o 
   6   2   7      304.04      324.74     13.15 o 
   7   2   7       63.33       56.86      8.58 o 
   8   2   7       41.62       45.74      6.11 o 
   9   2   7       80.80       89.25      7.28 o 
  -7   3   7       58.36       66.21      8.45 o 
  -6   3   7      236.26      229.12      9.39 o 
  -5   3   7       57.40       60.56      8.19 o 
  -4   3   7      468.21      467.53     16.21 o 
  -3   3   7       15.80       20.61      4.58 o 
  -2   3   7      374.74      365.38     13.24 o 
  -1   3   7      737.32      739.06     18.07 o 
   0   3   7      166.58      167.53      5.21 o 
   1   3   7     1022.56      988.00     18.12 o 
   2   3   7       10.12       20.82      3.61 o 
   3   3   7      649.09      639.70     10.51 o 
   4   3   7        1.92        5.15      3.15 o 
   5   3   7      273.67      269.08      7.48 o 
   6   3   7       67.90       74.16      7.92 o 
   7   3   7       80.57       66.52      8.79 o 
   8   3   7      109.40      102.68     10.71 o 
   9   3   7        3.57        5.86      9.80 o 
  -6   4   7        3.20       -1.23      6.84 o 
  -5   4   7      167.61      171.45      8.15 o 
  -4   4   7       65.54       61.53      5.83 o 
  -3   4   7      667.30      699.38     19.66 o 
  -2   4   7      219.55      211.09     11.77 o 
  -1   4   7      275.63      272.62      6.39 o 
   0   4   7      462.39      443.41      6.30 o 
   1   4   7        4.79        8.79      2.20 o 
   2   4   7      656.59      634.59     10.26 o 
   3   4   7      131.94      138.02      7.45 o 
   4   4   7      386.03      372.59      8.10 o 
   5   4   7      381.78      376.22     11.94 o 
   6   4   7       81.52       87.80      5.23 o 
   7   4   7      378.51      374.76      9.59 o 
   8   4   7       28.01       23.98      9.77 o 
   9   4   7      126.10      127.15     12.47 o 
  -6   5   7      138.37      158.25      9.53 o 
  -5   5   7       18.89        4.47      6.31 o 
  -4   5   7      133.08      132.61     16.76 o 
  -3   5   7      135.31      117.90      9.40 o 
  -2   5   7       21.83       24.74      4.30 o 
  -1   5   7      660.80      675.34      8.75 o 
   0   5   7        0.45       -0.51      2.38 o 
   1   5   7      186.73      172.04      4.55 o 
   2   5   7       51.27       57.51      4.30 o 
   3   5   7       25.39       22.80      3.37 o 
   4   5   7       74.39       67.98      4.75 o 
   5   5   7        6.02        3.87      3.62 o 
   6   5   7      139.25      150.08      6.18 o 
   7   5   7       25.95       25.44      5.34 o 
   8   5   7      142.70      149.45      7.82 o 
   9   5   7       38.59       37.17      7.06 o 
  -5   6   7      130.65      136.37      8.28 o 
  -4   6   7      171.78      174.79      9.87 o 
  -3   6   7       68.69       63.35      5.98 o 
  -2   6   7       80.72       84.69      5.70 o 
  -1   6   7      170.64      177.71      5.63 o 
   0   6   7        8.72       10.31      3.09 o 
   1   6   7      445.58      457.06      7.12 o 
   2   6   7        3.90        8.60      2.77 o 
   3   6   7      108.78      114.17      6.62 o 
   4   6   7        2.97        3.86      3.70 o 
   5   6   7      164.32      169.19      6.48 o 
   6   6   7       23.67       18.11      4.50 o 
   7   6   7      100.19       99.43      6.18 o 
   8   6   7       35.92       51.11     10.70 o 
  -4   7   7        6.85       -2.45      6.36 o 
  -3   7   7      980.83      969.86     21.27 o 
  -2   7   7      236.40      236.80     14.47 o 
  -1   7   7     1289.96     1287.70     18.85 o 
   0   7   7      468.12      456.48      7.64 o 
   1   7   7      267.54      269.06      6.13 o 
   2   7   7      431.01      424.94      7.31 o 
   3   7   7       31.92       26.43      4.27 o 
   4   7   7      170.87      168.62      6.74 o 
   5   7   7        7.58        6.04      4.16 o 
   6   7   7      163.05      151.84      8.04 o 
   7   7   7       95.99       95.44      6.40 o 
   8   7   7       87.91       78.96      8.87 o 
  -3   8   7      188.76      182.94      9.10 o 
  -2   8   7      334.82      327.00     10.55 o 
  -1   8   7       78.04       86.54      6.61 o 
   0   8   7       31.60       41.90      6.62 o 
   1   8   7      303.61      323.46      7.07 o 
   2   8   7       54.19       52.95      4.00 o 
   3   8   7      141.80      136.66      6.10 o 
   4   8   7       81.62       72.15      5.41 o 
   5   8   7       79.67       81.67      6.07 o 
   6   8   7       57.05       71.82      6.28 o 
   7   8   7        0.37        2.70      6.27 o 
  -2   9   7       66.95       72.58      7.86 o 
  -1   9   7       52.42       57.99      6.99 o 
   0   9   7      135.68      137.61      5.66 o 
   1   9   7        0.18        0.85      3.88 o 
   2   9   7       86.85       95.47      4.91 o 
   3   9   7        3.10        6.57      4.90 o 
   4   9   7       80.81       85.26      6.32 o 
   5   9   7       36.07       42.27      5.91 o 
   6   9   7      150.85      160.04     10.50 o 
   0  10   7        7.70        1.33      4.73 o 
   1  10   7       84.22       80.21      5.40 o 
   2  10   7        1.68       -1.38      5.07 o 
   3  10   7       32.43       26.81      6.84 o 
   4  10   7        4.61        0.96      7.17 o 
   5  10   7        4.33       -0.75      7.48 o 
  -2  -6   8        0.56       -2.86      8.53 o 
  -1  -6   8      477.88      495.19     17.95 o 
   0  -6   8       70.82       74.14     10.55 o 
   1  -6   8      289.50      291.39     15.94 o 
  -4  -5   8      278.39      290.01     15.68 o 
  -3  -5   8        8.86        8.98      7.99 o 
  -2  -5   8      432.52      449.83     12.96 o 
  -1  -5   8      108.19      109.29     10.01 o 
   0  -5   8      324.54      296.90     13.78 o 
   1  -5   8      300.76      336.30     15.68 o 
   2  -5   8       98.74      105.05     11.06 o 
   3  -5   8      293.94      288.79     15.99 o 
   4  -5   8        1.26       -4.24      8.48 o 
  -5  -4   8      329.36      364.82     15.87 o 
  -4  -4   8        1.57       -4.16      8.32 o 
  -3  -4   8      568.69      544.10     16.78 o 
  -2  -4   8       11.50       17.55      5.55 o 
  -1  -4   8      223.59      231.15      8.20 o 
   0  -4   8      144.63      159.50     10.59 o 
   1  -4   8       59.04       46.41      8.77 o 
   2  -4   8      405.61      405.89     16.22 o 
   3  -4   8        0.28        0.05      8.09 o 
   4  -4   8      459.01      461.18     18.12 o 
   5  -4   8       62.61       61.66      7.30 o 
  -6  -3   8      272.84      250.63     13.62 o 
  -5  -3   8       13.97       14.46      8.51 o 
  -4  -3   8      310.06      285.81     14.04 o 
  -3  -3   8      229.31      196.56     11.02 o 
  -2  -3   8      391.81      367.80      9.55 o 
  -1  -3   8      776.43      754.87     13.96 o 
   0  -3   8      302.41      284.91      8.01 o 
   1  -3   8      823.06      886.61     21.52 o 
   2  -3   8        9.91       12.64      4.80 o 
   3  -3   8      770.01      799.47     22.43 o 
   4  -3   8      414.25      393.18     11.12 o 
   5  -3   8      162.67      164.13      8.35 o 
   6  -3   8      519.45      499.36     21.67 o 
  -6  -2   8        0.71       -0.05      8.60 o 
  -5  -2   8      427.66      409.92     15.61 o 
  -4  -2   8      103.19      109.27      9.26 o 
  -3  -2   8      377.68      366.42     13.34 o 
  -2  -2   8      238.66      241.47      7.74 o 
  -1  -2   8        1.45        2.29      3.19 o 
   0  -2   8     1126.33     1120.28     13.05 o 
   1  -2   8       34.31       30.50      4.56 o 
   2  -2   8     1379.78     1327.95     18.81 o 
   3  -2   8      208.76      219.30      8.01 o 
   4  -2   8      403.39      386.74     10.18 o 
   5  -2   8      481.04      447.94     11.37 o 
   6  -2   8        5.98       13.81      6.13 o 
   7  -2   8      148.80      160.85      9.07 o 
  -6  -1   8      204.49      210.01     12.28 o 
  -5  -1   8       42.62       43.29      7.62 o 
  -4  -1   8      115.03      119.18      6.31 o 
  -3  -1   8      320.06      321.16      8.78 o 
  -2  -1   8      443.68      444.58      8.77 o 
  -1  -1   8      148.13      144.47      6.84 o 
   0  -1   8      655.60      643.15      8.95 o 
   1  -1   8       77.92       77.81      3.74 o 
   2  -1   8       23.86       29.39      4.31 o 
   3  -1   8      239.61      241.01      7.61 o 
   4  -1   8      184.33      201.56      8.09 o 
   5  -1   8        0.31        4.19      5.00 o 
   6  -1   8      289.06      278.34      9.78 o 
   7  -1   8      110.36       99.78      7.32 o 
  -6   0   8       28.62       24.86      6.38 o 
  -5   0   8       96.41       83.86      6.30 o 
  -4   0   8       24.33       24.00      4.98 o 
  -3   0   8       56.01       52.00      5.10 o 
  -2   0   8       11.18       12.78      4.19 o 
  -1   0   8      624.76      654.14      9.04 o 
   0   0   8      183.74      193.71      7.84 o 
   1   0   8      510.08      510.30      7.74 o 
   2   0   8      213.44      212.53      5.30 o 
   3   0   8      841.92      834.61     13.50 o 
   4   0   8        2.97        4.42      7.27 o 
   5   0   8      758.41      726.60     19.97 o 
   6   0   8       46.34       39.46      5.92 o 
   7   0   8       66.10       74.49      6.63 o 
   8   0   8      122.82      117.10      8.25 o 
  -6   1   8        2.42       -0.01      7.56 o 
  -5   1   8     1374.69     1366.00     29.77 o 
  -4   1   8      300.67      277.87      9.17 o 
  -3   1   8     1939.96     2019.00     37.95 o 
  -2   1   8      528.29      507.73     10.35 o 
  -1   1   8      708.71      709.66      9.42 o 
   0   1   8      535.20      550.77      8.05 o 
   1   1   8      101.24       99.59      6.57 o 
   2   1   8      668.79      675.09      9.13 o 
   3   1   8        7.12        8.64      3.89 o 
   4   1   8      304.50      314.25      8.44 o 
   5   1   8      180.85      176.05      7.14 o 
   6   1   8       85.55       99.23      7.59 o 
   7   1   8      142.14      150.00      7.32 o 
   8   1   8        8.63       10.88      6.43 o 
  -6   2   8      328.44      324.15     11.51 o 
  -5   2   8      187.91      164.03      8.24 o 
  -4   2   8      377.36      362.78     15.49 o 
  -3   2   8       14.82       14.62      5.89 o 
  -2   2   8      114.13      115.69     11.32 o 
  -1   2   8      349.38      351.67      6.53 o 
   0   2   8       31.08       32.27      3.92 o 
   1   2   8      466.43      464.20     13.73 o 
   2   2   8       51.40       43.69      6.19 o 
   3   2   8      701.97      667.23     17.06 o 
   4   2   8      453.08      417.11     13.90 o 
   5   2   8      217.67      212.85     11.65 o 
   6   2   8      806.51      732.38     15.32 o 
   7   2   8       26.07       24.37      5.34 o 
   8   2   8      668.33      591.80     20.16 o 
  -6   3   8       31.16       25.52      6.89 o 
  -5   3   8      261.09      260.43     10.13 o 
  -4   3   8       44.33       46.27      5.91 o 
  -3   3   8      441.71      433.41     18.86 o 
  -2   3   8      351.63      341.27      9.21 o 
  -1   3   8      250.92      263.03     11.86 o 
   0   3   8      667.36      668.33     17.37 o 
   1   3   8        8.07        1.55      5.30 o 
   2   3   8      965.21      904.10     20.58 o 
   3   3   8      122.08      124.32      8.16 o 
   4   3   8      506.28      470.81     14.70 o 
   5   3   8      410.61      390.35     14.09 o 
   6   3   8      101.98       92.91      8.84 o 
   7   3   8      155.76      146.00     11.09 o 
   8   3   8       12.24       11.11      9.59 o 
  -6   4   8      167.07      152.07     14.50 o 
  -5   4   8       59.46       69.22      7.34 o 
  -4   4   8      187.66      180.15      8.24 o 
  -3   4   8      215.40      204.95      8.12 o 
  -2   4   8       24.76       25.27      7.50 o 
  -1   4   8      442.39      453.72     15.26 o 
   0   4   8        1.60        2.05      2.48 o 
   1   4   8      427.40      428.06      8.55 o 
   2   4   8       10.62       12.53      3.25 o 
   3   4   8      227.43      218.25      6.80 o 
   4   4   8      102.26      108.38      5.14 o 
   5   4   8       44.67       42.49      5.54 o 
   6   4   8      175.24      170.49     12.15 o 
   7   4   8        0.97        4.22      8.23 o 
   8   4   8      109.42      131.30     11.91 o 
  -5   5   8       36.74       42.87      8.10 o 
  -4   5   8      139.53      139.87      8.18 o 
  -3   5   8        9.21       10.76      8.53 o 
  -2   5   8      195.69      199.65      7.57 o 
  -1   5   8        4.63        5.29      3.62 o 
   0   5   8      117.55      126.06      4.18 o 
   1   5   8      214.18      209.07      6.49 o 
   2   5   8      122.00      104.18      4.95 o 
   3   5   8      379.87      371.94     12.40 o 
   4   5   8        0.10       -1.36      3.75 o 
   5   5   8      250.01      247.67      8.17 o 
   6   5   8      138.94      140.28     10.68 o 
   7   5   8       85.86       86.53      6.67 o 
   8   5   8      137.60      123.73      7.81 o 
  -4   6   8       18.58       17.60      5.19 o 
  -3   6   8      111.03      118.42      7.10 o 
  -2   6   8       26.36       26.68      5.27 o 
  -1   6   8      208.42      211.95     10.31 o 
   0   6   8      123.70      127.73      4.57 o 
   1   6   8       58.15       57.35      4.37 o 
   2   6   8      381.19      401.56      9.08 o 
   3   6   8       52.67       53.94      4.42 o 
   4   6   8      469.37      488.76     10.46 o 
   5   6   8       80.56       83.42      5.94 o 
   6   6   8       37.27       37.38      7.98 o 
   7   6   8       36.51       45.14      6.15 o 
   8   6   8        5.16        8.03      6.46 o 
  -4   7   8       50.13       55.49      8.91 o 
  -3   7   8       18.75       20.06      6.29 o 
  -2   7   8       38.52       48.60      6.10 o 
  -1   7   8       49.12       51.16      5.92 o 
   0   7   8       75.95       73.66      4.17 o 
   1   7   8      181.67      179.24      6.69 o 
   2   7   8      108.43       95.73      5.57 o 
   3   7   8       73.87       77.22      5.33 o 
   4   7   8       30.55       35.14      4.66 o 
   5   7   8        8.71       12.43      4.81 o 
   6   7   8      170.11      178.56      7.75 o 
   7   7   8        2.22       -0.07      5.94 o 
  -3   8   8       50.72       52.94      7.87 o 
  -2   8   8       51.46       61.40      9.12 o 
  -1   8   8       42.78       37.54      9.48 o 
   0   8   8       65.30       77.73      4.65 o 
   1   8   8        1.19       -2.18      4.36 o 
   2   8   8      378.57      367.20      9.49 o 
   3   8   8      117.21      112.49      6.25 o 
   4   8   8      384.69      354.47     16.68 o 
   5   8   8       99.46      105.89      8.56 o 
   6   8   8        3.91        4.09      5.86 o 
   7   8   8       42.61       48.04      6.67 o 
  -1   9   8      128.57      144.35      8.38 o 
   0   9   8        0.29        1.60      6.39 o 
   1   9   8      117.84      122.34      7.09 o 
   2   9   8       13.50       13.45      7.44 o 
   3   9   8        1.97        0.12      5.22 o 
   4   9   8      222.87      232.57     18.84 o 
   5   9   8       38.12       38.19      6.21 o 
   6   9   8      152.00      135.25     19.14 o 
   2  10   8      132.53      128.70     10.16 o 
   3  10   8      102.13      115.32      7.54 o 
  -2  -5   9       44.28       32.30      9.38 o 
  -1  -5   9      126.89      111.68     11.02 o 
   0  -5   9      262.93      253.25     14.23 o 
   1  -5   9       16.87       15.68      9.68 o 
  -3  -4   9      101.97      109.60     10.43 o 
  -2  -4   9      171.46      174.69      8.03 o 
  -1  -4   9      429.00      441.23     16.59 o 
   0  -4   9        3.67        9.40      7.64 o 
   1  -4   9      467.51      467.01     17.65 o 
   2  -4   9      240.50      261.18     14.27 o 
   3  -4   9      133.96      159.85     12.82 o 
  -4  -3   9       92.69       88.53     10.48 o 
  -3  -3   9      204.52      207.85     11.86 o 
  -2  -3   9      340.49      357.30     14.56 o 
  -1  -3   9       48.81       53.28      5.87 o 
   0  -3   9      614.35      656.49     18.24 o 
   1  -3   9       62.47       64.32      9.21 o 
   2  -3   9      596.50      623.28     19.45 o 
   3  -3   9      243.15      227.42     12.52 o 
   4  -3   9      165.19      165.75      8.33 o 
   5  -3   9      311.06      308.55     11.10 o 
  -5  -2   9      105.48       91.86     10.78 o 
  -4  -2   9      152.37      147.29     11.56 o 
  -3  -2   9      309.65      337.14     13.97 o 
  -2  -2   9       14.63       18.31      7.31 o 
  -1  -2   9      958.90      935.43     15.07 o 
   0  -2   9       25.85       20.81      3.91 o 
   1  -2   9      625.00      634.67     12.40 o 
   2  -2   9      367.56      340.25     12.33 o 
   3  -2   9      130.85      132.55      7.14 o 
   4  -2   9      459.31      435.96     36.44 o 
   5  -2   9        2.88       -0.78      5.98 o 
   6  -2   9      147.78      160.59      9.15 o 
  -5  -1   9       62.52       59.02      9.73 o 
  -4  -1   9      421.74      423.84     15.63 o 
  -3  -1   9       27.59       34.35      5.68 o 
  -2  -1   9      545.90      534.32     11.12 o 
  -1  -1   9      162.12      162.87      5.68 o 
   0  -1   9      288.80      291.84      9.35 o 
   1  -1   9      687.72      671.49     12.27 o 
   2  -1   9        5.96        0.88      4.46 o 
   3  -1   9      289.74      278.17      9.16 o 
   4  -1   9      198.59      184.36      7.39 o 
   5  -1   9      174.20      184.87      8.10 o 
   6  -1   9      165.23      155.37      8.57 o 
  -5   0   9       96.35      107.05      7.48 o 
  -4   0   9       99.10       85.42      6.65 o 
  -3   0   9      291.12      276.41     20.56 o 
  -2   0   9        7.60       12.50      4.63 o 
  -1   0   9      483.13      488.04      9.18 o 
   0   0   9      213.19      218.40      6.20 o 
   1   0   9       20.78       22.38      3.57 o 
   2   0   9      643.17      636.17     11.72 o 
   3   0   9        4.06        7.15      4.36 o 
   4   0   9      277.73      268.69      8.91 o 
   5   0   9        5.44        2.39      5.28 o 
   6   0   9        3.82       -0.87      6.70 o 
   7   0   9      109.64      113.01      7.76 o 
  -5   1   9        0.27       -2.95      5.90 o 
  -4   1   9      111.81      120.64      7.07 o 
  -3   1   9       13.01       15.91      7.15 o 
  -2   1   9      312.63      307.43     17.98 o 
  -1   1   9      497.70      505.38      8.43 o 
   0   1   9      204.97      200.74      5.96 o 
   1   1   9      795.27      779.03     10.43 o 
   2   1   9       28.35       35.60      5.08 o 
   3   1   9      225.76      227.90      7.61 o 
   4   1   9      536.37      536.06     16.45 o 
   5   1   9      158.49      158.60      7.24 o 
   6   1   9      223.32      219.73     10.51 o 
   7   1   9       56.31       49.51      6.57 o 
  -5   2   9      197.41      198.15     13.17 o 
  -4   2   9      140.42      137.38      7.44 o 
  -3   2   9      182.50      175.08     11.40 o 
  -2   2   9      398.86      407.24     10.17 o 
  -1   2   9       21.10       19.93      4.66 o 
   0   2   9      704.24      716.86      9.91 o 
   1   2   9      193.82      199.78      5.86 o 
   2   2   9      545.27      579.30     14.93 o 
   3   2   9      122.88      139.69      6.22 o 
   4   2   9       10.79       22.32      8.33 o 
   5   2   9       21.97       38.41      5.51 o 
   6   2   9       70.78       60.38      6.14 o 
   7   2   9       51.19       60.97      6.49 o 
  -5   3   9       30.98       40.49      6.88 o 
  -4   3   9       29.31       21.65      6.09 o 
  -3   3   9      123.78      124.85     11.23 o 
  -2   3   9        7.62       10.26      5.10 o 
  -1   3   9      255.99      255.98     11.60 o 
   0   3   9       93.85       93.52      8.20 o 
   1   3   9       76.11       98.49      8.23 o 
   2   3   9      683.90      593.49     16.34 o 
   3   3   9       24.99       15.42      5.91 o 
   4   3   9      975.66      928.78     22.38 o 
   5   3   9       42.93       33.56      7.88 o 
   6   3   9      272.78      281.10     14.06 o 
   7   3   9       73.30       71.98     10.24 o 
   8   3   9       56.90       57.39      7.50 o 
  -5   4   9       96.50       99.17      8.31 o 
  -4   4   9      149.92      170.80      8.73 o 
  -3   4   9       19.42       20.94      5.96 o 
  -2   4   9      692.20      702.08     20.44 o 
  -1   4   9       57.60       64.95      8.41 o 
   0   4   9     1039.85      960.35     22.55 o 
   1   4   9      487.58      461.36     15.52 o 
   2   4   9      437.14      397.66     14.37 o 
   3   4   9      437.45      405.82     14.60 o 
   4   4   9        1.09        9.56      7.13 o 
   5   4   9       99.35      102.36      9.49 o 
   6   4   9       99.81      110.25     10.27 o 
   7   4   9        1.27        9.31      9.14 o 
   8   4   9       47.83       58.39     11.30 o 
  -4   5   9       73.89       57.86      7.69 o 
  -3   5   9      272.02      281.90     16.01 o 
  -2   5   9       25.37       26.28      5.38 o 
  -1   5   9      247.35      224.78     13.43 o 
   0   5   9       73.76       80.23      4.80 o 
   1   5   9       87.45       81.65      4.90 o 
   2   5   9      281.62      290.54      8.02 o 
   3   5   9        9.65       13.19      4.26 o 
   4   5   9      290.52      290.40      8.31 o 
   5   5   9       87.58       89.74      5.79 o 
   6   5   9      115.14       97.16      6.53 o 
   7   5   9       82.48       99.29     11.18 o 
  -4   6   9        3.18        8.49      5.75 o 
  -3   6   9       31.12       32.29     10.14 o 
  -2   6   9       49.88       65.62      6.47 o 
  -1   6   9       76.95       96.57     10.34 o 
   0   6   9       29.74       29.30      8.46 o 
   1   6   9      221.81      235.41     12.43 o 
   2   6   9        1.10        1.85      4.07 o 
   3   6   9      296.73      294.59      8.69 o 
   4   6   9       46.41       51.31      5.42 o 
   5   6   9       71.53       70.29      5.91 o 
   6   6   9      163.94      167.49     16.71 o 
   7   6   9        9.82       10.96      6.05 o 
  -3   7   9       30.55       34.80      7.42 o 
  -2   7   9       90.39       93.29      7.53 o 
  -1   7   9        0.49       -0.21      9.28 o 
   0   7   9      214.69      210.43     12.77 o 
   1   7   9       11.66       13.02      7.00 o 
   2   7   9       61.17       62.53      8.26 o 
   3   7   9      115.91      108.07      6.22 o 
   4   7   9       16.55        9.59      5.06 o 
   5   7   9      160.27      167.54      8.47 o 
   6   7   9        1.59        1.11     10.20 o 
   7   7   9      109.02      109.67      7.44 o 
  -1   8   9       64.53       78.05     11.63 o 
   0   8   9       12.00       19.15     10.55 o 
   1   8   9       37.33       40.45     12.00 o 
   2   8   9       33.66       44.53      5.51 o 
   3   8   9       21.21       25.82      5.34 o 
   4   8   9        7.80       17.22      5.71 o 
   5   8   9        5.71        5.06      5.33 o 
   6   8   9       36.35       36.83      6.50 o 
   0   9   9      133.19      136.04     13.01 o 
   1   9   9       64.86       58.36      6.42 o 
   2   9   9       20.55       19.04      5.95 o 
   3   9   9       94.03      102.27      7.06 o 
   4   9   9        5.27        2.08      5.34 o 
  -2  -3  10       51.90       46.69      9.96 o 
  -1  -3  10      148.00      149.21     11.81 o 
   0  -3  10      447.68      476.01     17.65 o 
   1  -3  10        8.47       15.07      9.19 o 
   2  -3  10      550.05      587.42     20.34 o 
   3  -3  10       19.79       22.15      9.47 o 
  -3  -2  10       38.02       30.33      9.35 o 
  -2  -2  10      795.87      813.25     21.07 o 
  -1  -2  10      204.77      214.94      9.55 o 
   0  -2  10      296.92      334.47     14.84 o 
   1  -2  10      374.41      366.06     15.70 o 
   2  -2  10       22.59       16.12      5.78 o 
   3  -2  10      263.55      270.85     10.60 o 
   4  -2  10       17.54       15.17      6.88 o 
  -4  -1  10       37.35       24.24      9.42 o 
  -3  -1  10      334.62      343.54     14.91 o 
  -2  -1  10      110.97      132.94     10.31 o 
  -1  -1  10      318.85      308.55      9.68 o 
   0  -1  10      528.52      501.47      9.21 o 
   1  -1  10       97.06       81.64      6.39 o 
   2  -1  10      532.92      523.17     11.82 o 
   3  -1  10       60.15       61.56      6.53 o 
   4  -1  10      346.66      334.58     10.76 o 
   5  -1  10      192.81      161.13     16.03 o 
  -4   0  10      204.25      221.29     18.96 o 
  -3   0  10       98.55      100.24      6.88 o 
  -2   0  10      122.98      124.88     10.16 o 
  -1   0  10      160.83      175.64      7.32 o 
   0   0  10       38.38       35.03      4.45 o 
   1   0  10      426.69      446.69     11.97 o 
   2   0  10      151.91      150.18      7.64 o 
   3   0  10      201.97      197.82      9.73 o 
   4   0  10      258.70      255.25     13.88 o 
   5   0  10        0.68        3.57      5.79 o 
   6   0  10      268.25      276.01     15.99 o 
  -4   1  10       78.81       71.08      7.36 o 
  -3   1  10       11.08       12.30      6.02 o 
  -2   1  10      426.61      397.52     14.20 o 
  -1   1  10       17.03        9.99      5.18 o 
   0   1  10      284.58      297.90      8.72 o 
   1   1  10        2.04       -0.55      3.73 o 
   2   1  10      117.90      117.68      6.54 o 
   3   1  10      133.99      144.97     10.01 o 
   4   1  10       95.99       91.08      6.96 o 
   5   1  10      153.14      164.81      7.95 o 
   6   1  10        5.93       11.08      6.04 o 
  -4   2  10      184.44      166.47     13.06 o 
  -3   2  10      161.37      157.29     13.73 o 
  -2   2  10        9.38        8.22      5.47 o 
  -1   2  10      172.09      192.81     12.41 o 
   0   2  10      135.34      142.59      5.47 o 
   1   2  10      327.23      350.72      7.52 o 
   2   2  10      215.22      212.95      6.58 o 
   3   2  10       81.14       80.37      6.03 o 
   4   2  10      400.74      382.69     10.97 o 
   5   2  10        7.90       19.10      5.81 o 
   6   2  10      276.34      266.19     15.07 o 
   7   2  10       37.26       41.66      7.25 o 
  -4   3  10      271.18      275.45     11.00 o 
  -3   3  10       41.91       36.39      6.53 o 
  -2   3  10      428.79      445.59     29.56 o 
  -1   3  10      106.00      108.91     10.25 o 
   0   3  10      125.64      129.05      5.34 o 
   1   3  10      164.16      180.84      7.71 o 
   2   3  10        9.58       13.14      4.88 o 
   3   3  10      209.59      241.25     13.06 o 
   4   3  10        1.36        0.94      7.34 o 
   5   3  10       82.79       84.66      9.91 o 
   6   3  10      111.09      117.84      7.59 o 
   7   3  10       40.46       38.30      7.06 o 
  -4   4  10        0.42        5.51      6.83 o 
  -3   4  10       34.08       46.70      6.98 o 
  -2   4  10       86.41       98.27     10.98 o 
  -1   4  10        5.62       -2.72      5.44 o 
   0   4  10      211.32      201.17     11.65 o 
   1   4  10       15.54       18.47      7.59 o 
   2   4  10      177.24      170.89     10.76 o 
   3   4  10       43.56       42.80      8.37 o 
   4   4  10      221.92      216.10     12.02 o 
   5   4  10       73.81       74.30     10.03 o 
   6   4  10       66.59       61.60     10.45 o 
   7   4  10      111.67      120.59     12.33 o 
  -3   5  10      168.41      145.17     17.27 o 
  -2   5  10      226.06      198.44     14.24 o 
  -1   5  10      323.08      285.41     15.33 o 
   0   5  10       55.03       35.91      8.91 o 
   1   5  10      183.59      177.50     11.60 o 
   2   5  10        3.30        3.16      7.69 o 
   3   5  10       55.98       71.56      5.72 o 
   4   5  10       56.62       80.53      9.70 o 
   5   5  10        4.61        5.39      8.74 o 
   6   5  10      104.06       92.93     11.13 o 
   7   5  10        2.76        1.50     10.13 o 
  -2   6  10       89.92       91.36     12.07 o 
  -1   6  10        8.27       -3.98      9.28 o 
   0   6  10      188.57      173.49     12.45 o 
   1   6  10      118.68      124.41      6.36 o 
   2   6  10      119.60      129.25      6.46 o 
   3   6  10       98.07      106.04      6.14 o 
   4   6  10       40.39       35.71      5.65 o 
   5   6  10       21.94       19.14      8.77 o 
   6   6  10       22.20       15.02      5.97 o 
  -1   7  10      193.07      170.87     13.71 o 
   0   7  10        2.15       -5.12     10.24 o 
   1   7  10       62.47       61.51      5.80 o 
   2   7  10       74.39       72.35      6.07 o 
   3   7  10        0.46       -0.40      5.10 o 
   4   7  10       69.23       64.52      6.40 o 
   5   7  10      102.43       99.52      7.35 o 
   6   7  10       15.59       15.60      7.56 o 
   0   8  10       42.98       26.18     11.18 o 
   1   8  10      182.16      212.42     14.16 o 
   2   8  10        0.36       -0.64     10.43 o 
   3   8  10      306.58      333.16     10.59 o 
   4   8  10       60.60       55.18      6.83 o 
   0  -2  11      328.45      343.40     17.39 o 
   1  -2  11        1.84        5.77      9.70 o 
  -2  -1  11       87.55       99.31     11.65 o 
  -1  -1  11      183.06      198.15     12.49 o 
   0  -1  11        3.96       -3.23      9.26 o 
   1  -1  11       81.25      102.67      7.56 o 
   2  -1  11       46.58       41.40      6.61 o 
   3  -1  11       77.06       74.21      8.51 o 
  -2   0  11      248.88      251.26     10.58 o 
  -1   0  11       48.79       52.35     15.81 o 
   0   0  11      507.68      500.19      9.85 o 
   1   0  11       92.46       81.63      6.96 o 
   2   0  11      262.52      254.56     15.29 o 
   3   0  11      131.03      121.30      7.64 o 
   4   0  11       75.95       84.27      7.47 o 
  -3   1  11      315.40      323.45     11.23 o 
  -2   1  11        0.80       -2.16      6.18 o 
  -1   1  11      157.38      154.17      7.96 o 
   0   1  11      138.78      143.39      7.38 o 
   1   1  11        4.32        3.54      5.46 o 
   2   1  11      283.80      284.01      9.80 o 
   3   1  11       49.12       42.50      7.31 o 
   4   1  11       80.05       64.87      7.19 o 
   5   1  11      178.03      190.70     13.01 o 
  -3   2  11        7.40       12.55      9.60 o 
  -2   2  11      138.78      147.73      9.96 o 
  -1   2  11      146.41      167.53      8.24 o 
   0   2  11      126.16      122.90      7.48 o 
   1   2  11      182.83      204.56      6.76 o 
   2   2  11        0.14        5.46      8.95 o 
   3   2  11      219.29      238.88      9.03 o 
   4   2  11        4.27       10.68      6.06 o 
   5   2  11       74.11       75.86      7.69 o 
  -2   3  11       21.85       24.46      6.70 o 
  -1   3  11      118.55      113.29      7.80 o 
   0   3  11      257.74      257.03     13.30 o 
   1   3  11       16.80       16.25      6.48 o 
   2   3  11      262.97      258.45      7.55 o 
   3   3  11       43.83       47.62      6.24 o 
   4   3  11       61.82       74.65     10.17 o 
   5   3  11      214.08      205.50      9.01 o 
  -2   4  11       48.92       39.31      8.37 o 
  -1   4  11      233.69      247.87      9.81 o 
   0   4  11        0.78        0.09      6.11 o 
   1   4  11      261.26      286.57      9.86 o 
   2   4  11      124.35      112.69     10.69 o 
   3   4  11      142.36      147.59     11.72 o 
   4   4  11       59.50       58.69     10.08 o 
   5   4  11        1.17       -0.75      9.49 o 
  -2   5  11       51.36       54.70      7.80 o 
  -1   5  11        0.00        3.00      6.71 o 
   0   5  11       85.77       87.29     11.18 o 
   1   5  11       30.40       38.02      9.56 o 
   2   5  11       21.73       13.52      9.26 o 
   3   5  11      158.84      164.28     12.40 o 
   4   5  11        2.10        1.24      9.07 o 
   5   5  11      200.09      187.98     13.50 o 
  -1   6  11      124.01      130.58     13.34 o 
   0   6  11       17.66       37.90     10.85 o 
   1   6  11      143.09      162.31     12.80 o 
   2   6  11      117.47      117.03     11.88 o 
   3   6  11       45.31       38.35     11.11 o 
   4   6  11      129.08      132.64     12.56 o 
   5   6  11        2.39       -0.14     10.08 o 
   1   7  11       35.78       49.99     12.26 o 
   2   7  11       35.83       35.14     10.84 o 
   3   7  11       24.28       23.85      6.09 o 
   1   1  12      168.05      161.35      8.41 o 
   2   1  12      120.55      117.38      8.13 o 
   0   2  12       23.77       31.29      6.91 o 
   1   2  12       92.20      109.27     11.23 o 
   2   2  12      109.32      106.39      7.70 o 
   3   2  12      121.76      116.45      8.11 o 
   0   3  12        0.23       -1.24      7.17 o 
   1   3  12       99.25       93.50      8.06 o 
   2   3  12       10.34       18.84      7.86 o 
   3   3  12       29.33       40.08      7.73 o 
   1   4  12       57.93       66.05      7.90 o 
   2   4  12      133.89      135.33      8.65 o 
   3   4  12       88.82       91.90      7.90 o 
                                                 
